# Supplementary material for: Diaqua­bis(2,2′-bi-1H-imidazole-κ2 N 3,N 3′)nickel(II) bis­(3-methyl­benzoate) 3-methyl­benzoic acid disolvate
Source: Acta Crystallogr Sect E Struct Rep Online. 2009 Nov 4;65(Pt 12):m1497. doi: 10.1107/S1600536809044705 (PMC2971984; doi:10.1107/S1600536809044705)
Supplement: Supplementary file 2 [file e-65-m1497-Isup2.hkl]

# 
# h,k,l, Fc-squared, Fo-squared, sigma(Fo-squared) and status flag 
# 
data_I
_shelx_title ' Q in C2/c' 
_shelx_refln_list_code          4 
_shelx_F_calc_maximum      610.02 
_exptl_crystal_F_000      1896.00 
_reflns_d_resolution_high  0.8107 
 
loop_ 
 _symmetry_equiv_pos_as_xyz 
 'x, y, z' 
 '-x, y, -z+1/2' 
 'x+1/2, y+1/2, z' 
 '-x+1/2, y+1/2, -z+1/2' 
 '-x, -y, -z' 
 'x, -y, z-1/2' 
 '-x+1/2, -y+1/2, -z' 
 'x+1/2, -y+1/2, z-1/2' 
 
_cell_length_a    34.7470 
_cell_length_b     9.2374 
_cell_length_c    14.0985 
_cell_angle_alpha  90.000 
_cell_angle_beta   93.564 
_cell_angle_gamma  90.000 
 
_shelx_F_squared_multiplier     1.000 
 
loop_ 
 _refln_index_h 
 _refln_index_k 
 _refln_index_l 
 _refln_F_squared_calc 
 _refln_F_squared_meas 
 _refln_F_squared_sigma 
 _refln_observed_status 
   4   0   0     1856.24     3260.82    165.41 o 
   6   0   0     3254.01     2790.00     95.92 o 
   8   0   0    33154.45    45519.28   1285.99 o 
  10   0   0    29874.28    33610.43    960.69 o 
  12   0   0     5707.93     8678.61    441.38 o 
  14   0   0     3524.15     3524.65    234.67 o 
  16   0   0     1203.08     1493.54    164.05 o 
  18   0   0     2191.83     2227.32    201.37 o 
  20   0   0     5583.78     6617.18    398.51 o 
  22   0   0     5249.76     6671.02    416.16 o 
  24   0   0     1507.17     2434.03    259.21 o 
  26   0   0    10027.20    11790.48    662.48 o 
  28   0   0      153.82      133.97    160.30 o 
  30   0   0       18.75       42.13    161.93 o 
  32   0   0     2478.89     2811.36    320.54 o 
  34   0   0      417.39      660.67    220.22 o 
  36   0   0       37.08       41.47    185.30 o 
  38   0   0       33.82        0.00    166.21 o 
  40   0   0        5.72        0.00    184.64 o 
  42   0   0      321.44      176.43    216.59 o 
   1   1   0     2425.55     3704.89    127.59 o 
   3   1   0    16944.84    19289.08    604.50 o 
   5   1   0      111.69      324.14     20.51 o 
   7   1   0     3023.60     4339.39    101.78 o 
   9   1   0     5241.68     7747.69    171.51 o 
  11   1   0    21086.82    24044.88    492.41 o 
  13   1   0     3213.88     4514.50    192.00 o 
  15   1   0     5708.74     6497.64    264.22 o 
  17   1   0     2197.54     2918.44    170.90 o 
  19   1   0       14.46      183.21     75.60 o 
  21   1   0     1189.46     1291.28    128.79 o 
  23   1   0      423.84      521.33    217.77 o 
  25   1   0      805.58      781.34    125.96 o 
  27   1   0        9.21       53.37    103.47 o 
  29   1   0     1408.06     1730.22    178.58 o 
  31   1   0      637.70      765.97    146.61 o 
  33   1   0      258.84      434.80    142.23 o 
  35   1   0       67.22        0.00    126.39 o 
  37   1   0       99.97        0.00    123.92 o 
  39   1   0       36.60       39.86    131.02 o 
  41   1   0       74.71        0.00    194.03 o 
   0   2   0       75.66       45.23     39.67 o 
   2   2   0     1467.85     2841.48     69.72 o 
   4   2   0     3593.60     3238.00     80.00 o 
   6   2   0     1653.58     2335.55     82.87 o 
   8   2   0     2435.79     2682.39     75.04 o 
  10   2   0    13484.69    16859.74    349.83 o 
  12   2   0     6943.45     7846.11    177.31 o 
  14   2   0      584.46     1076.49     63.78 o 
  16   2   0    11708.30    13873.25    300.63 o 
  18   2   0     1973.55     2234.59    138.85 o 
  20   2   0     9364.92    11384.63    423.72 o 
  22   2   0     5579.53     6191.20    275.35 o 
  24   2   0     2737.62     3155.73    194.04 o 
  26   2   0      472.62      507.67    115.69 o 
  28   2   0      352.53      526.30    159.32 o 
  30   2   0     1804.59     1933.17    186.54 o 
  32   2   0     1196.55     1448.69    177.22 o 
  34   2   0      774.87     1092.27    170.49 o 
  36   2   0      785.59      955.40    171.72 o 
  38   2   0      925.05     1079.65    187.58 o 
  40   2   0      289.18      156.85    188.45 o 
  42   2   0      493.22      677.30    181.97 o 
   1   3   0       19.25       44.41     23.81 o 
   3   3   0     2510.97     3108.66     81.25 o 
   5   3   0      813.65     1090.76     45.87 o 
   7   3   0       47.15       27.16     23.94 o 
   9   3   0      109.16       81.63     22.61 o 
  11   3   0        0.25       43.62     21.61 o 
  13   3   0      104.57       57.35     24.79 o 
  15   3   0        0.40       41.85     25.97 o 
  17   3   0     1734.54     2643.52     85.81 o 
  19   3   0       10.59        9.63     28.78 o 
  21   3   0       91.10      128.74     40.98 o 
  23   3   0      257.70      441.50     97.71 o 
  25   3   0       16.30        0.00     75.95 o 
  27   3   0      134.24      249.12    103.51 o 
  29   3   0      129.29      156.77    119.65 o 
  31   3   0       56.44       54.82    102.98 o 
  33   3   0        0.75        0.00    100.07 o 
  35   3   0       54.23      129.95    125.79 o 
  37   3   0        8.19       15.34    189.25 o 
  39   3   0       15.86       66.76    134.78 o 
  41   3   0       34.25        0.00    134.96 o 
   0   4   0     9414.01    11239.66    589.77 o 
   2   4   0     9584.21    11228.32    245.12 o 
   4   4   0     3184.98     3400.55     92.06 o 
   6   4   0       58.25       26.08     19.92 o 
   8   4   0     1231.25     1785.50     60.62 o 
  10   4   0       25.53       24.55     29.82 o 
  12   4   0     4461.45     5627.97    141.07 o 
  14   4   0     7127.50     8620.34    229.49 o 
  16   4   0     3729.11     4489.72    123.33 o 
  18   4   0     7663.97     8457.11    254.85 o 
  20   4   0    11575.10    14612.92    403.79 o 
  22   4   0     8619.29    11527.16    337.97 o 
  24   4   0     4211.56     5127.17    259.62 o 
  26   4   0     1947.19     2724.53    203.40 o 
  28   4   0      340.60      316.89    107.36 o 
  30   4   0        4.56       63.41    163.74 o 
  32   4   0       79.62      294.04    165.72 o 
  34   4   0       23.53        0.00    101.83 o 
  36   4   0       13.46       69.78    156.34 o 
  38   4   0      200.18      398.53    142.27 o 
  40   4   0      530.03      546.91    357.99 o 
   1   5   0     3727.54     4354.08    116.51 o 
   3   5   0     1275.51     1671.35     88.55 o 
   5   5   0     5890.10     7203.58    179.20 o 
   7   5   0      389.49      648.24     63.05 o 
   9   5   0       87.56      147.76     27.92 o 
  11   5   0     1459.88     2114.22     73.59 o 
  13   5   0     1029.61     1202.98     59.59 o 
  15   5   0      932.03     1295.89     88.57 o 
  17   5   0        2.48        0.00     37.44 o 
  19   5   0      117.35      153.33     52.42 o 
  21   5   0      124.63      304.42     64.56 o 
  23   5   0      454.17      559.05    122.38 o 
  25   5   0       15.01        0.00     77.42 o 
  27   5   0      997.16     1247.17    158.97 o 
  29   5   0        0.00        0.00     95.98 o 
  31   5   0      217.67      341.31    121.95 o 
  33   5   0        5.18        0.00    128.20 o 
  35   5   0        3.11        0.00    100.38 o 
  37   5   0       81.35      129.47    295.73 o 
   0   6   0    11287.92    13517.27    428.94 o 
   2   6   0     3715.47     4121.83    117.57 o 
   4   6   0     1394.86     1714.95     69.25 o 
   6   6   0    12285.93    15326.97    339.72 o 
   8   6   0    11538.88    13924.38    327.10 o 
  10   6   0     6678.15     8320.75    203.18 o 
  12   6   0     4431.38     4921.01    174.65 o 
  14   6   0     2018.95     2395.85    114.39 o 
  16   6   0      336.81      363.91     62.70 o 
  18   6   0     1509.30     1932.60    147.78 o 
  20   6   0     2581.10     2758.53    136.92 o 
  22   6   0      400.09      342.47     71.52 o 
  24   6   0      555.96      684.58     92.48 o 
  26   6   0      789.46      809.61    202.14 o 
  28   6   0       53.53       77.62    132.31 o 
  30   6   0        3.90       28.57     99.92 o 
  32   6   0       66.33        7.87    108.42 o 
  34   6   0       89.73       31.85    135.11 o 
  36   6   0       85.61       95.09    142.35 o 
   1   7   0       84.24      114.64     31.80 o 
   3   7   0      370.34      364.42     43.10 o 
   5   7   0      326.93      612.91     53.55 o 
   7   7   0      969.25     1317.69     69.50 o 
   9   7   0      650.52      572.84     68.82 o 
  11   7   0      589.30      743.26     78.33 o 
  13   7   0      103.18      178.05     56.91 o 
  15   7   0      405.71      713.14    143.34 o 
  17   7   0     2065.39     2597.18    169.33 o 
  19   7   0     1175.28     1963.46    128.90 o 
  21   7   0      871.34     1176.61    108.63 o 
  23   7   0      158.41      147.13     92.24 o 
  25   7   0        0.82       23.25     78.33 o 
  27   7   0       10.62       65.28     99.91 o 
  29   7   0        0.02      119.13    108.15 o 
  31   7   0       13.71        0.00    198.63 o 
  33   7   0        9.86      140.28    164.73 o 
   0   8   0     8107.52     9310.00    331.17 o 
   2   8   0     5767.77     6857.99    185.60 o 
   4   8   0     2109.47     2192.14    133.60 o 
   6   8   0       30.99        5.26     49.88 o 
   8   8   0        7.64        0.00     41.41 o 
  10   8   0      235.51      191.47     58.60 o 
  12   8   0       33.50       31.56     47.93 o 
  14   8   0      104.66       88.30     56.30 o 
  16   8   0       88.50       81.73     58.37 o 
  18   8   0      426.68      399.08     98.10 o 
  20   8   0     1209.47     1354.13    120.77 o 
  22   8   0     1772.06     2345.25    176.40 o 
  24   8   0     1139.76     1581.79    137.13 o 
  26   8   0      755.23     1070.75    196.04 o 
  28   8   0      501.26      467.44    142.37 o 
  30   8   0      688.18      965.45    181.26 o 
   1   9   0        1.89        0.00     35.79 o 
   3   9   0       19.76       24.30     47.85 o 
   5   9   0        9.92        0.00     60.58 o 
   7   9   0      102.66      146.40     60.39 o 
   9   9   0        4.00       36.86     50.58 o 
  11   9   0        0.00        0.00     53.58 o 
  13   9   0       26.41       29.75     55.77 o 
  15   9   0        0.22       39.10     59.19 o 
  17   9   0      172.78      202.14     69.16 o 
  19   9   0       74.59       31.69     61.88 o 
  21   9   0        0.55       69.17     63.54 o 
  23   9   0       44.18       74.23     71.15 o 
  25   9   0      198.12      312.39    137.26 o 
   0  10   0      589.23      670.90    203.11 o 
   2  10   0      490.08      567.56     84.10 o 
   4  10   0      491.89      480.47     82.96 o 
   6  10   0      398.62      413.35     80.45 o 
   8  10   0      499.19      559.42     88.75 o 
  10  10   0      862.14      967.96    110.57 o 
  12  10   0     1267.64     1518.69    132.15 o 
  14  10   0     1115.58     1220.06    123.91 o 
  16  10   0      422.34      453.56     90.64 o 
  18  10   0      290.36      381.30     89.13 o 
  20  10   0      342.92      311.58     92.28 o 
   1  11   0        4.25        0.00    104.22 o 
   3  11   0        3.06       17.06    108.53 o 
   5  11   0        1.79        0.00    108.07 o 
   7  11   0        9.46        0.00     67.14 o 
   9  11   0       61.20       58.56     74.07 o 
  11  11   0      109.72      163.23     81.13 o 
 -41   1   1      343.79      298.99    155.12 o 
 -39   1   1      554.05      525.53    156.26 o 
 -37   1   1      194.32      224.86    214.61 o 
 -35   1   1       20.52      208.72    126.87 o 
 -33   1   1        8.01       10.35    124.08 o 
 -31   1   1     1061.98     1258.42    165.54 o 
 -29   1   1      157.49      202.07    115.99 o 
 -27   1   1     6139.45     5411.35    276.26 o 
 -25   1   1     1829.06     1875.68    163.84 o 
 -23   1   1     4564.21     4371.26    261.09 o 
 -21   1   1     2495.68     3643.75    162.78 o 
 -19   1   1     8297.60     7030.51    175.23 o 
 -17   1   1    18721.58    15905.09    301.69 o 
 -13   1   1      875.90      917.68     37.56 o 
 -11   1   1     2441.51     3112.03     72.64 o 
  -7   1   1      100.64      247.54     29.30 o 
  -5   1   1    57202.70    55255.25   1093.16 o 
  -3   1   1      747.98      442.18     24.44 o 
  -1   1   1    61035.35    63798.38   1961.79 o 
   1   1   1     5705.79     5643.21    187.82 o 
   3   1   1    88159.77    96705.48   2964.14 o 
   5   1   1    88354.21    92662.19   2171.32 o 
   7   1   1    27198.17    25914.85    622.15 o 
   9   1   1     7794.03     7741.66    277.88 o 
  11   1   1     4867.58     5438.25    219.52 o 
  13   1   1      198.82      257.92     73.57 o 
  15   1   1    28657.44    24808.95   1011.04 o 
  19   1   1     1542.97     3051.52    306.53 o 
  21   1   1     4211.92     4247.46    212.28 o 
  23   1   1     2263.50     3326.18    192.47 o 
  25   1   1     1394.88     1636.37    154.13 o 
  27   1   1     1935.70     3221.35    214.95 o 
  29   1   1      133.73       49.01    140.55 o 
  31   1   1     2069.74     2026.35    197.89 o 
  33   1   1      479.53      735.04    229.28 o 
  35   1   1     1163.90      973.52    324.65 o 
  37   1   1      428.23      365.76    177.92 o 
  39   1   1      361.80      539.29    162.39 o 
  41   1   1      209.13        0.00    137.35 o 
 -42   2   1        0.21       86.92    143.01 o 
 -40   2   1        6.22        0.00    133.21 o 
 -38   2   1      101.95       30.74    130.18 o 
 -36   2   1      375.04      362.43    139.71 o 
 -34   2   1       78.16       44.16    119.73 o 
 -32   2   1       24.79       59.72    111.95 o 
 -30   2   1        0.14      166.31    112.56 o 
 -28   2   1      157.77      385.63    117.84 o 
 -26   2   1      772.82      656.96    120.13 o 
 -24   2   1     1230.08     1284.09    172.89 o 
 -22   2   1     1520.10     1746.76    142.42 o 
 -20   2   1        2.70        0.00     25.47 o 
 -18   2   1      942.82     1113.14     48.49 o 
 -16   2   1       32.92      102.43     38.01 o 
 -12   2   1     4657.23     6242.71    128.80 o 
 -10   2   1     1160.61     2369.93    162.93 o 
  -8   2   1     7665.63     7387.88    166.28 o 
  -6   2   1       13.57        0.00     20.06 o 
  -4   2   1     8847.45     7255.49    158.31 o 
  -2   2   1    22148.38    23019.46    465.77 o 
   0   2   1     1896.06     1276.48     98.70 o 
   2   2   1      219.17      141.22     34.30 o 
   4   2   1     1387.51     1160.81     72.41 o 
   6   2   1     3201.37     2432.51     83.43 o 
   8   2   1      695.55     1879.50    147.72 o 
  10   2   1     6431.48     6438.20    179.95 o 
  12   2   1     5619.95     5912.95    309.92 o 
  14   2   1     3283.84     2957.90    105.00 o 
  16   2   1       56.26       51.44     34.99 o 
  18   2   1       65.10      232.12     41.81 o 
  20   2   1       80.70       51.27     41.99 o 
  22   2   1       42.31      243.87     79.35 o 
  24   2   1       44.30      316.94    110.26 o 
  26   2   1       27.96      103.68    106.31 o 
  28   2   1        8.92      222.86    108.78 o 
  30   2   1      348.87        0.00    245.07 o 
  32   2   1       55.08       26.99    114.28 o 
  34   2   1        5.73        0.00    114.13 o 
  36   2   1        0.13       59.36    129.27 o 
  38   2   1        0.06        0.00    121.54 o 
  40   2   1        1.72        0.00    227.27 o 
 -41   3   1       79.27      119.12    294.42 o 
 -39   3   1      949.66     1006.54    256.30 o 
 -37   3   1     1028.43      998.74    177.52 o 
 -35   3   1      204.68       97.56    262.67 o 
 -33   3   1       84.62      145.39    119.97 o 
 -31   3   1      538.08      494.86    125.22 o 
 -29   3   1      800.32      946.54    186.84 o 
 -27   3   1     1398.09     1524.27    175.03 o 
 -25   3   1     2755.19     2826.92    208.75 o 
 -23   3   1     1215.48     1120.35     87.82 o 
 -21   3   1     6517.14     7360.66    255.68 o 
 -19   3   1    12722.31    15331.17    343.29 o 
 -17   3   1     5578.23     5343.11    120.30 o 
 -15   3   1     1486.20     2635.92     80.27 o 
 -13   3   1     6079.45     7620.77    259.57 o 
 -11   3   1     5842.62     8112.73    161.45 o 
  -9   3   1      486.48      749.83     59.31 o 
  -7   3   1     6715.99     5892.36    139.97 o 
  -5   3   1    25088.48    26086.20    463.67 o 
  -3   3   1    19508.43    18676.79    335.68 o 
  -1   3   1     7224.10     8481.28    520.57 o 
   1   3   1    10718.01     9537.19    384.11 o 
   3   3   1     7602.95     7594.86    287.98 o 
   5   3   1     6203.70     7080.86    518.40 o 
   9   3   1      715.50      832.23     44.70 o 
  11   3   1    12205.33    12609.20    275.36 o 
  13   3   1    14015.54    13561.29    296.48 o 
  15   3   1     5486.90     5626.63    172.46 o 
  17   3   1     1891.25     3158.25    117.86 o 
  19   3   1    12789.32    14946.81    395.69 o 
  21   3   1     6066.05     6436.07    202.25 o 
  23   3   1     1368.40     1395.48     90.58 o 
  25   3   1     1908.92     2031.65    170.82 o 
  27   3   1     2367.95     2787.71    206.38 o 
  29   3   1     1316.93     1258.67    206.30 o 
  31   3   1       42.79      132.94    110.69 o 
  33   3   1      201.30      136.50    113.20 o 
  35   3   1      405.81      430.11    140.93 o 
  37   3   1      633.20      686.49    188.96 o 
  39   3   1      272.97       32.12    257.24 o 
  41   3   1      250.03      229.25    186.63 o 
 -40   4   1       96.91       69.92    431.01 o 
 -38   4   1       35.96       29.36    146.80 o 
 -36   4   1        4.36       79.23    180.37 o 
 -34   4   1       13.35      104.75    126.72 o 
 -32   4   1       57.11       17.32    120.30 o 
 -30   4   1        8.54       64.51    158.48 o 
 -28   4   1      227.21      196.38     99.38 o 
 -26   4   1       49.82       25.14     51.43 o 
 -24   4   1       21.94       16.63     46.54 o 
 -22   4   1       33.70      150.26     63.96 o 
 -20   4   1      382.52      426.48     62.42 o 
 -18   4   1        1.55       12.14     36.98 o 
 -16   4   1     1093.16      995.64     60.22 o 
 -14   4   1      216.33      244.74     24.65 o 
 -12   4   1      875.50     1724.70     89.06 o 
  -8   4   1     1338.48     2313.67    136.72 o 
  -6   4   1     7704.81     7338.17    148.10 o 
  -4   4   1        5.50       10.15     14.35 o 
  -2   4   1      685.04      768.05     32.75 o 
   0   4   1    16499.89    20130.71    648.68 o 
   2   4   1      916.45      941.13     45.50 o 
   4   4   1        8.20        0.00     17.84 o 
   8   4   1     3749.87     4438.88    115.99 o 
  10   4   1     4243.13     3834.42    115.84 o 
  12   4   1     3395.70     3278.50    112.62 o 
  14   4   1      461.07      523.50     50.10 o 
  16   4   1      191.72      344.17     41.54 o 
  18   4   1      150.58      175.29     62.41 o 
  20   4   1      129.79      215.91     82.76 o 
  22   4   1      940.45     1034.92    132.31 o 
  24   4   1       28.43        0.00     81.22 o 
  26   4   1       83.26      181.06     98.95 o 
  28   4   1      154.05      349.45    163.59 o 
  30   4   1        0.30       78.69     99.71 o 
  32   4   1        1.92       22.20    103.35 o 
  34   4   1      123.30      132.38    122.17 o 
  36   4   1        0.00        0.00    117.44 o 
  38   4   1       20.25      152.89    184.15 o 
 -37   5   1      442.63      302.88    214.79 o 
 -35   5   1      496.26      585.90    184.84 o 
 -33   5   1      136.09      186.67    153.71 o 
 -31   5   1       25.00       29.71     92.19 o 
 -29   5   1       27.75      108.96     96.44 o 
 -27   5   1       33.33       42.68     57.93 o 
 -25   5   1      272.27      515.02     77.45 o 
 -23   5   1     1928.20     2046.68    125.23 o 
 -21   5   1     5847.70     5959.03    208.32 o 
 -19   5   1     4372.42     4947.74    179.28 o 
 -17   5   1     2651.79     3616.44    170.07 o 
 -15   5   1     3519.12     3599.67    182.95 o 
 -13   5   1     1471.22     2048.41     96.05 o 
 -11   5   1      491.54      515.09     51.22 o 
  -9   5   1     3066.59     2550.07     79.40 o 
  -7   5   1    14477.03    13408.20    294.78 o 
  -5   5   1     7465.88     6691.30    162.53 o 
  -3   5   1     2613.20     2879.26     86.32 o 
  -1   5   1     1625.76     2964.67    289.83 o 
   1   5   1     7472.55     6852.91    224.04 o 
   3   5   1     3392.21     3612.32    102.03 o 
   5   5   1     2584.73     3096.53    280.75 o 
   7   5   1     3575.41     6297.43    364.81 o 
   9   5   1     1366.84     1675.61     66.35 o 
  11   5   1      962.23     1091.24     62.07 o 
  13   5   1     2888.66     2642.23     88.04 o 
  15   5   1     4511.48     4132.68    121.31 o 
  17   5   1     3865.06     4308.97    162.11 o 
  19   5   1     3930.85     4301.75    229.01 o 
  21   5   1     1925.09     3025.00    190.99 o 
  23   5   1     1184.97     1470.65    156.91 o 
  25   5   1     1328.11     1547.49    167.68 o 
  27   5   1      495.52      350.53    115.91 o 
  29   5   1      323.04      292.22    113.88 o 
  31   5   1      192.21      177.16    113.41 o 
  33   5   1      210.78      312.17    239.30 o 
  35   5   1        3.80       62.44    115.58 o 
  37   5   1        7.77      116.54    213.77 o 
 -36   6   1       28.66       37.07    133.79 o 
 -34   6   1        2.04        0.00    181.85 o 
 -32   6   1       11.45        0.00    101.57 o 
 -30   6   1      220.05      496.69    122.42 o 
 -28   6   1        2.77       94.13     88.67 o 
 -26   6   1       21.48        0.00     56.48 o 
 -24   6   1       46.67       87.98     65.89 o 
 -22   6   1      229.85      245.73     64.37 o 
 -20   6   1      586.28      530.19     77.29 o 
 -18   6   1        4.84       17.87     40.38 o 
 -16   6   1     1202.75     1332.25     96.53 o 
 -14   6   1       22.64      282.12     53.63 o 
 -12   6   1     3414.39     3155.95    130.57 o 
 -10   6   1        2.77       49.89     37.96 o 
  -8   6   1       10.86       64.32     26.28 o 
  -6   6   1       12.08        1.24     24.09 o 
  -4   6   1      765.08      695.73     48.27 o 
  -2   6   1      788.36      889.59     53.27 o 
   0   6   1       48.85       16.68     24.03 o 
   2   6   1      516.57      603.70     45.53 o 
   4   6   1        1.52      123.68     45.84 o 
   6   6   1      122.60       98.94     29.30 o 
   8   6   1       39.26       45.79     26.69 o 
  10   6   1      386.84      353.52     42.21 o 
  12   6   1     1063.10     1630.25     72.29 o 
  14   6   1     1650.75     1659.08    140.76 o 
  16   6   1      164.09      441.92     96.48 o 
  18   6   1       19.27        0.00     45.56 o 
  20   6   1       53.86      236.49     62.51 o 
  22   6   1      275.60      287.98    109.94 o 
  24   6   1      159.61       82.64     90.52 o 
  26   6   1       52.27      101.30    117.83 o 
  28   6   1       80.47      124.42    196.00 o 
  30   6   1      285.55      320.23    122.40 o 
  32   6   1       25.77       34.65    189.91 o 
  34   6   1        9.14       72.34    120.80 o 
  36   6   1       17.42        0.00    120.25 o 
 -33   7   1       39.49      172.09    127.80 o 
 -31   7   1      135.51      130.09    116.46 o 
 -29   7   1      288.79      174.19    111.09 o 
 -27   7   1      663.03      678.68     99.91 o 
 -25   7   1      819.59     1308.47    169.36 o 
 -23   7   1      853.07     1503.62    122.17 o 
 -21   7   1      872.67      922.30     96.91 o 
 -19   7   1     1798.81     1595.73    116.65 o 
 -17   7   1     2459.86     2170.55    129.83 o 
 -15   7   1     1302.98     2229.56    190.68 o 
 -13   7   1      224.34      456.37     66.01 o 
 -11   7   1      838.42      687.77     75.78 o 
  -9   7   1      319.71      597.26    110.83 o 
  -7   7   1     1860.56     1836.27    179.25 o 
  -5   7   1     8534.33     7593.14    205.35 o 
  -3   7   1     5550.77     5394.88    149.63 o 
  -1   7   1     3024.59     3320.33    106.92 o 
   1   7   1     2960.70     3092.36    102.23 o 
   3   7   1     2470.47     3118.57    102.61 o 
   5   7   1      925.95     2632.97    192.90 o 
   7   7   1      978.13     1059.64     81.38 o 
   9   7   1     1810.11     1792.85     90.00 o 
  11   7   1      418.24      531.32     68.05 o 
  13   7   1     1990.85     2086.49    210.20 o 
  15   7   1     5042.17     4530.01    178.70 o 
  17   7   1      532.68      913.13     91.11 o 
  19   7   1       24.24      323.87     65.41 o 
  21   7   1      860.57     1076.69    215.98 o 
  23   7   1     1891.67     1904.07    192.28 o 
  25   7   1      768.06      680.94    140.11 o 
  27   7   1      479.76      746.57    148.65 o 
  29   7   1      502.01      545.52    164.10 o 
  31   7   1      260.54      237.76    126.10 o 
  33   7   1      116.36      194.81    125.90 o 
 -30   8   1       34.03       86.86    258.21 o 
 -28   8   1        4.72        0.00     71.29 o 
 -26   8   1      187.66      311.82     85.78 o 
 -24   8   1       98.18      272.65     76.94 o 
 -22   8   1        7.67      139.46    104.71 o 
 -20   8   1      227.97      249.57     69.91 o 
 -18   8   1       72.04      113.29     57.24 o 
 -16   8   1     1042.58     1187.21    193.72 o 
 -14   8   1     1338.72     1214.01    142.52 o 
 -12   8   1       22.30       61.79     53.00 o 
 -10   8   1      457.08      456.54     73.46 o 
  -8   8   1      331.16      346.16     66.85 o 
  -6   8   1      445.76      483.11     69.96 o 
  -4   8   1        0.78       34.83     43.68 o 
  -2   8   1       62.17      123.02     36.51 o 
   0   8   1      329.54      224.89     42.27 o 
   2   8   1      500.92      486.06    109.00 o 
   4   8   1       86.12       95.24     36.44 o 
   6   8   1      302.65      215.53     42.65 o 
   8   8   1        6.90      114.00     51.77 o 
  10   8   1      361.59      466.17     74.32 o 
  12   8   1      200.58      200.11     60.90 o 
  14   8   1        5.12      252.85     62.85 o 
  16   8   1       11.15      141.78     59.73 o 
  18   8   1      209.76      230.56     69.74 o 
  20   8   1        2.96       42.67     58.38 o 
  22   8   1      378.94      437.93    123.70 o 
  24   8   1      404.91      650.55    143.72 o 
  26   8   1       83.44      251.77    113.91 o 
  28   8   1        6.96        0.00    106.70 o 
  30   8   1      150.20       85.30    127.42 o 
 -25   9   1      838.42     1015.43    123.13 o 
 -23   9   1      504.43      391.15     93.23 o 
 -21   9   1      566.02      549.83     96.81 o 
 -19   9   1     1020.39     1235.62    120.96 o 
 -17   9   1     1131.98     1377.65    122.81 o 
 -15   9   1      663.25      654.00     91.39 o 
 -13   9   1       64.07        0.00     54.29 o 
 -11   9   1       23.06        0.00     49.81 o 
  -9   9   1      492.22      437.78     74.77 o 
  -7   9   1     1219.19     1570.82    118.64 o 
  -5   9   1      311.88      927.02     91.18 o 
  -3   9   1       95.83      568.61     74.76 o 
  -1   9   1     1238.89     1484.26    217.59 o 
   1   9   1     2255.22     2183.49    100.56 o 
   3   9   1     3127.39     2780.32    109.94 o 
   5   9   1     4038.44     3515.86    156.49 o 
   7   9   1     1827.39     2169.29    134.42 o 
   9   9   1      319.15      283.10    116.06 o 
  11   9   1      108.81        0.00     56.95 o 
  13   9   1      119.91       54.06     57.73 o 
  15   9   1      318.49      391.21     78.29 o 
  17   9   1      811.43      892.36    105.34 o 
  19   9   1      587.20      609.46     94.49 o 
  21   9   1       58.16      221.00    107.53 o 
  23   9   1       88.07      369.66    124.56 o 
  25   9   1      578.39      812.63    165.27 o 
 -20  10   1        0.48       68.52     74.95 o 
 -18  10   1        5.49       34.87     71.25 o 
 -16  10   1       29.70       43.23     67.51 o 
 -14  10   1       20.84       90.12     69.13 o 
 -12  10   1        1.76       68.18     61.93 o 
 -10  10   1        1.18        0.00     62.65 o 
  -8  10   1        4.07       51.46     60.57 o 
  -6  10   1        1.17        0.00     52.76 o 
  -4  10   1       64.90       32.02     57.49 o 
  -2  10   1      119.32       90.29     59.58 o 
   0  10   1        6.27       24.82     93.13 o 
   2  10   1        0.06        0.00     91.11 o 
   4  10   1        8.09       46.38     55.80 o 
   6  10   1        0.06       15.38     59.52 o 
   8  10   1       33.60       13.07     58.74 o 
  10  10   1       37.73       52.01     63.24 o 
  12  10   1       72.60        0.00     63.19 o 
  14  10   1       70.13       34.30     65.65 o 
  16  10   1       19.39       42.99     67.06 o 
  18  10   1        2.90       81.38     69.25 o 
  20  10   1        6.50        2.13    109.06 o 
 -11  11   1      200.96      333.74     87.91 o 
  -9  11   1      348.41      364.81     89.79 o 
  -7  11   1      533.93      569.61    119.38 o 
  -5  11   1      639.96      583.53     94.46 o 
  -3  11   1      507.43      416.72    137.90 o 
  -1  11   1      437.45      372.27    136.73 o 
   1  11   1      478.06      487.11    139.94 o 
   3  11   1      363.40      359.92    131.24 o 
   5  11   1      172.85      161.23    121.88 o 
   7  11   1      216.77      348.32    133.20 o 
   9  11   1      352.29      299.56     88.17 o 
 -42   0   2      668.62      559.31    220.23 o 
 -40   0   2      715.96      481.30    218.92 o 
 -38   0   2       20.25        0.00    167.86 o 
 -36   0   2       52.58       31.60    170.82 o 
 -34   0   2      288.38       24.69    162.61 o 
 -32   0   2      797.58      565.62    196.88 o 
 -30   0   2     5790.35     5698.76    414.97 o 
 -28   0   2     2451.46     2254.04    140.19 o 
 -26   0   2     4155.97     3884.25    181.19 o 
 -24   0   2     8225.98     7684.10    282.77 o 
 -22   0   2     1125.20      947.31    115.92 o 
 -20   0   2     4585.90     3710.45    161.23 o 
 -18   0   2     4352.87     5017.29    191.29 o 
 -16   0   2     4922.18     4031.61    222.18 o 
 -14   0   2     2670.58     2283.61     76.87 o 
 -12   0   2     5453.88     5007.26    207.76 o 
 -10   0   2      351.78      365.32     47.25 o 
  -8   0   2    10211.97    10530.48    286.30 o 
  -6   0   2     2881.82     2188.81     92.38 o 
  -4   0   2    29552.04    27373.35    775.01 o 
  -2   0   2     3670.26     3372.23    156.89 o 
   0   0   2    19700.15    19666.23    878.92 o 
   2   0   2      256.39      318.20     25.26 o 
   4   0   2    40565.75    37938.93   1661.02 o 
   6   0   2    10904.62     9814.17    462.00 o 
   8   0   2   372124.00   447997.56  19334.32 o 
  10   0   2   273739.78   284691.41  12315.45 o 
  12   0   2    22875.19    17916.06    841.15 o 
  14   0   2       30.42       58.59     79.98 o 
  16   0   2     7195.50     7468.85    413.36 o 
  18   0   2    12699.79    11592.38    599.86 o 
  20   0   2      186.92      309.09    122.12 o 
  22   0   2     1352.68     1059.86    179.50 o 
  24   0   2     1396.61     1651.00    217.70 o 
  26   0   2     1889.88     1969.15    257.92 o 
  28   0   2     1389.87     1874.80    267.08 o 
  30   0   2     4838.20     4682.56    395.35 o 
  32   0   2      473.91      266.64    181.71 o 
  34   0   2     1095.36      657.52    224.55 o 
  36   0   2     1075.47     1036.47    261.09 o 
  38   0   2     1064.38      693.71    248.58 o 
  40   0   2      183.11        0.00    187.62 o 
  42   0   2       89.65      172.14    216.90 o 
 -41   1   2       62.70       31.62    129.99 o 
 -39   1   2       37.38        0.00    120.10 o 
 -37   1   2       40.90        0.00    122.11 o 
 -35   1   2        5.79        0.00    114.53 o 
 -33   1   2       12.98       73.77    110.92 o 
 -31   1   2      135.48       58.83    181.03 o 
 -29   1   2     1506.99     1611.60    167.83 o 
 -27   1   2       34.96      108.13     39.84 o 
 -25   1   2       92.34        0.00     31.86 o 
 -23   1   2      534.50      530.16     52.08 o 
 -21   1   2     1521.50     1585.80     63.06 o 
 -19   1   2     9642.29     8469.13    177.15 o 
 -17   1   2      565.92      856.41     55.28 o 
 -15   1   2       26.46        5.59     38.25 o 
 -13   1   2       45.06       58.85     17.99 o 
 -11   1   2      911.59      931.24     46.28 o 
  -9   1   2     1811.80     2022.41    102.99 o 
  -7   1   2    50706.21    51242.05    894.96 o 
  -5   1   2     9017.35     7452.24    139.87 o 
  -3   1   2     6283.85     5227.10    114.79 o 
  -1   1   2    16830.24    15620.96    317.86 o 
   1   1   2    14498.02    11669.82    284.35 o 
   3   1   2    46505.05    40706.47    959.05 o 
   5   1   2     1557.99     1220.17    103.58 o 
   7   1   2   187139.56   200305.58   4658.46 o 
   9   1   2    21324.09    19054.01    468.30 o 
  11   1   2     2971.08     2794.54    136.61 o 
  13   1   2       29.53       46.19     50.05 o 
  15   1   2     3094.36     2454.94    140.69 o 
  17   1   2     5475.21     3783.98    187.81 o 
  19   1   2     5820.28     5473.99    245.09 o 
  21   1   2     2264.44     2337.21    159.38 o 
  23   1   2     1389.46     1288.82    136.83 o 
  25   1   2      125.21      200.09    109.28 o 
  27   1   2       81.94      123.03    105.49 o 
  29   1   2      279.63      526.83    135.90 o 
  31   1   2       46.07        0.00    115.78 o 
  33   1   2        3.91        0.00    119.27 o 
  35   1   2       77.71        0.00    124.72 o 
  37   1   2      227.69       20.48    140.99 o 
  39   1   2       29.08        0.00    136.39 o 
  41   1   2        0.15        0.00    132.36 o 
 -42   2   2      197.15       70.94    188.28 o 
 -40   2   2       64.40       34.05    189.26 o 
 -38   2   2      329.68      317.32    141.58 o 
 -36   2   2      775.84      482.13    149.40 o 
 -34   2   2      351.88      170.81    119.32 o 
 -32   2   2     1017.35     1042.21    156.79 o 
 -30   2   2     1379.87     1161.17    155.69 o 
 -28   2   2     1364.41      890.14    138.08 o 
 -26   2   2     2623.47     2264.13    121.13 o 
 -24   2   2    11806.24     9870.26    211.39 o 
 -22   2   2    14612.93    12457.15    252.20 o 
 -20   2   2     4575.57     4584.83    112.83 o 
 -18   2   2     2074.61     1707.69     93.01 o 
 -16   2   2     3504.52     3069.58     79.59 o 
 -14   2   2      369.14      499.99     31.34 o 
 -12   2   2    25946.88    25885.22    466.44 o 
 -10   2   2      527.74      524.35     27.86 o 
  -8   2   2     4208.71     3483.22     76.91 o 
  -6   2   2    17892.02    16625.41    300.70 o 
  -4   2   2    62324.27    59928.48   1190.29 o 
  -2   2   2    16077.04    14876.42    308.10 o 
   0   2   2    16710.21    15482.27    319.63 o 
   2   2   2    19595.38    16800.28    413.64 o 
   4   2   2      592.71      452.58     58.29 o 
   6   2   2      932.34     1166.51     59.22 o 
   8   2   2      808.12      861.31     56.77 o 
  10   2   2     3256.13     2540.19    125.35 o 
  12   2   2     1072.05     1238.70     67.34 o 
  14   2   2    14274.38    12478.21    329.36 o 
  16   2   2     3019.65     2265.30    174.33 o 
  18   2   2     4425.43     3865.52    169.61 o 
  20   2   2     8305.56     6315.86    198.52 o 
  22   2   2      595.28      785.50     71.40 o 
  24   2   2       81.18      291.30     94.42 o 
  26   2   2      794.07      570.02     71.56 o 
  28   2   2     1682.59     1505.50    105.66 o 
  30   2   2      644.63      636.48    141.76 o 
  32   2   2      382.68      479.96    238.65 o 
  34   2   2     1226.70     1112.24    177.04 o 
  36   2   2      308.83      301.79    145.59 o 
  38   2   2      171.48       64.56    135.55 o 
  40   2   2      464.07      284.15    164.21 o 
 -41   3   2       81.36      145.03    356.13 o 
 -39   3   2       52.47       61.40    194.19 o 
 -37   3   2       50.50      104.34    119.09 o 
 -35   3   2        0.37        0.00    108.50 o 
 -33   3   2        1.76        0.00    130.34 o 
 -31   3   2       51.92       41.11     95.91 o 
 -29   3   2      232.04      109.53    252.47 o 
 -27   3   2       75.02       26.79     55.20 o 
 -25   3   2      483.15      515.08     78.42 o 
 -23   3   2      616.67      600.77     46.35 o 
 -21   3   2      132.01      155.61     28.43 o 
 -19   3   2     1627.59     1641.61     60.37 o 
 -17   3   2     1025.13     1143.19     49.78 o 
 -15   3   2      715.93      813.91     44.05 o 
 -13   3   2     1359.69     1435.74     71.96 o 
 -11   3   2      261.61      199.06     21.78 o 
  -9   3   2      148.78      153.55     18.99 o 
  -7   3   2       15.64       21.22     18.24 o 
  -5   3   2      830.90      795.49     39.40 o 
  -3   3   2      106.95      130.12     23.71 o 
  -1   3   2     2478.57     2140.16     53.58 o 
   1   3   2      256.75      427.68     23.83 o 
   3   3   2     2523.96     2187.70     67.37 o 
   5   3   2     8286.51     7212.66    166.08 o 
   7   3   2      596.52      939.36     59.09 o 
   9   3   2      304.36      390.26     45.75 o 
  11   3   2     2395.15     2376.34     94.69 o 
  13   3   2        4.70        0.00     54.26 o 
  15   3   2     3820.82     3777.07    133.81 o 
  17   3   2     1512.12     1752.18     88.97 o 
  19   3   2       57.90      132.85     47.60 o 
  21   3   2     1558.51     1430.57     92.67 o 
  23   3   2      117.64       64.00     59.24 o 
  25   3   2       44.92       27.24     50.96 o 
  27   3   2       39.21       53.68     96.51 o 
  29   3   2       90.92       74.58    103.24 o 
  31   3   2        0.01        0.00    100.08 o 
  33   3   2        4.12        0.00    215.58 o 
  35   3   2        0.06        0.00    115.42 o 
  37   3   2       59.83        0.00    131.16 o 
  39   3   2       42.92       61.30    300.83 o 
 -40   4   2     1091.52     1326.54    494.51 o 
 -38   4   2     1377.60     1359.94    196.24 o 
 -36   4   2      574.77      410.13    138.03 o 
 -34   4   2      310.41      224.51    118.53 o 
 -32   4   2     1061.07     1029.19    154.40 o 
 -30   4   2     1418.67     1272.25    369.80 o 
 -28   4   2       15.14       40.91     56.60 o 
 -26   4   2       26.34        0.00     48.85 o 
 -24   4   2     1245.66     1041.79     72.77 o 
 -22   4   2      692.21      655.45     59.06 o 
 -20   4   2       29.33       40.12     30.90 o 
 -18   4   2     1720.48     1724.66     68.66 o 
 -16   4   2    10209.56     9175.12    190.13 o 
 -14   4   2    15729.97    15002.35    288.41 o 
 -12   4   2    13101.74    11880.67    231.15 o 
 -10   4   2     6536.54     5498.35    140.40 o 
  -8   4   2     2757.33     2368.45     61.49 o 
  -6   4   2    22071.54    17758.31    327.50 o 
  -4   4   2    25429.84    26073.71    470.17 o 
  -2   4   2     1721.08     1543.91     99.49 o 
   0   4   2      805.56      457.06     26.73 o 
   2   4   2     8172.52     7452.87    149.32 o 
   4   4   2       62.56       64.02     31.17 o 
   6   4   2      290.98      186.76     39.16 o 
   8   4   2     4896.15     3559.64    101.59 o 
  10   4   2     4740.15     3852.90    109.19 o 
  12   4   2      687.26      622.50     96.34 o 
  14   4   2      342.54      370.37     53.02 o 
  16   4   2     1426.82     1472.49     85.52 o 
  18   4   2     2005.48     1757.89    100.31 o 
  20   4   2     2118.21     1699.95     98.91 o 
  22   4   2     1534.47     1604.92    157.77 o 
  24   4   2     1431.49     1376.75    419.06 o 
  26   4   2     1751.22     1621.07    317.33 o 
  28   4   2     2074.47     1806.06    206.36 o 
  30   4   2      544.82      560.21    132.61 o 
  32   4   2      924.00     1045.36    331.21 o 
  34   4   2     1294.96     1315.22    188.87 o 
  36   4   2      461.23      471.21    291.16 o 
  38   4   2       50.93      176.01    463.43 o 
 -37   5   2       25.76      181.57    308.07 o 
 -35   5   2      153.74       80.25    117.34 o 
 -33   5   2      253.57      239.07    119.65 o 
 -31   5   2       47.21        9.38    153.71 o 
 -29   5   2       14.97       48.35     61.47 o 
 -27   5   2      145.94      121.71     60.50 o 
 -25   5   2      263.24      240.97     64.37 o 
 -23   5   2       63.92       48.36     47.24 o 
 -21   5   2       78.65       78.78     47.94 o 
 -19   5   2      114.71      152.81     38.90 o 
 -17   5   2        1.36        0.00     27.14 o 
 -15   5   2      221.00       73.76     38.53 o 
 -13   5   2        9.26       27.90     26.59 o 
 -11   5   2      114.11      120.75     44.71 o 
  -9   5   2     1020.56      878.10     47.21 o 
  -7   5   2       60.94       99.84     20.10 o 
  -5   5   2      665.70      730.62     37.16 o 
  -3   5   2      675.89      640.11     60.38 o 
  -1   5   2     9395.87     9476.63    188.33 o 
   1   5   2     9113.90     8990.21    178.93 o 
   3   5   2      551.84      607.41     35.73 o 
   5   5   2     3539.71     3205.71     96.31 o 
   7   5   2     1012.33     1146.47     59.56 o 
   9   5   2      698.68      902.42     81.17 o 
  11   5   2     1344.03     1432.12     67.63 o 
  13   5   2     1211.68     1118.29     72.54 o 
  15   5   2       11.89       17.22     41.26 o 
  17   5   2      142.57      245.28     59.99 o 
  19   5   2       21.19       30.72     71.89 o 
  21   5   2        1.52       14.71     95.28 o 
  23   5   2      332.88      334.78    106.14 o 
  25   5   2        8.22       38.60    163.42 o 
  27   5   2        1.02        0.00     91.35 o 
  29   5   2      743.40      778.41    151.29 o 
  31   5   2      122.08      111.76    112.87 o 
  33   5   2       62.88      223.62    122.40 o 
  35   5   2        1.74       34.23    160.95 o 
  37   5   2        0.01        0.00    357.77 o 
 -36   6   2       72.39        0.00    172.31 o 
 -34   6   2      361.91      255.49    130.63 o 
 -32   6   2      228.22      281.75    115.54 o 
 -30   6   2       39.63       95.41     67.17 o 
 -28   6   2      268.26      220.07    114.93 o 
 -26   6   2      709.59      861.49     99.54 o 
 -24   6   2      204.32      194.84     60.35 o 
 -22   6   2      489.85      424.25    106.40 o 
 -20   6   2     1477.67     1538.76    115.07 o 
 -18   6   2      568.68      554.34     70.31 o 
 -16   6   2      617.49      750.76    102.54 o 
 -14   6   2      329.26      442.46     68.68 o 
 -12   6   2      237.98      200.35     48.72 o 
 -10   6   2      195.57      172.94     35.11 o 
  -8   6   2     2157.24     1698.43     72.18 o 
  -6   6   2     2197.49     1914.14     62.38 o 
  -4   6   2     4741.97     3792.67    107.52 o 
  -2   6   2    15870.81    15197.70    291.99 o 
   0   6   2    14272.92    13491.58    303.19 o 
   2   6   2     2610.56     2980.17    273.99 o 
   4   6   2      881.09      873.25     55.66 o 
   6   6   2     1599.25     1421.90     67.94 o 
   8   6   2     1203.95     1211.89     71.63 o 
  10   6   2     2753.78     2149.04     83.94 o 
  12   6   2     3861.42     3534.30    113.28 o 
  14   6   2     7831.67     7304.38    191.46 o 
  16   6   2     7748.28     6711.86    305.72 o 
  18   6   2     8421.53     7839.38    482.45 o 
  20   6   2     2399.41     2185.90    186.41 o 
  22   6   2     1075.50     1122.45    149.66 o 
  24   6   2      716.60      649.99    133.27 o 
  26   6   2      268.23      323.97    148.12 o 
  28   6   2      451.66      429.30    128.60 o 
  30   6   2      716.11      649.18    146.07 o 
  32   6   2      220.64      233.43    120.12 o 
  34   6   2       55.73       82.17    238.95 o 
 -33   7   2       50.59        0.00    152.39 o 
 -31   7   2       90.59       40.03     79.41 o 
 -29   7   2       71.82      121.03     70.93 o 
 -27   7   2       18.20       41.48     62.20 o 
 -25   7   2        4.95        0.00     53.71 o 
 -23   7   2      400.36      472.25     80.24 o 
 -21   7   2      518.06      406.70     75.48 o 
 -19   7   2       32.88      126.83     54.92 o 
 -17   7   2      248.26      324.86     65.05 o 
 -15   7   2      549.25      461.47    110.79 o 
 -13   7   2     2724.79     2539.38    135.89 o 
 -11   7   2     1718.00     1792.33    110.24 o 
  -9   7   2     2682.20     2665.15    127.39 o 
  -7   7   2     1720.49     1703.35    104.59 o 
  -5   7   2       72.44       67.64     46.28 o 
  -3   7   2       40.21       16.85     28.55 o 
  -1   7   2     2361.43     2119.99     84.28 o 
   1   7   2     2253.64     2087.27     95.24 o 
   3   7   2        3.52       10.81     28.26 o 
   5   7   2       85.42       60.79     31.87 o 
   7   7   2       26.80      106.95     34.49 o 
   9   7   2      115.59      202.28     40.33 o 
  11   7   2      666.12      636.19     57.68 o 
  13   7   2     1208.99     1225.58    114.71 o 
  15   7   2        0.60       34.05     50.17 o 
  17   7   2       80.58      216.28     83.39 o 
  19   7   2       34.88       82.39     91.34 o 
  21   7   2        1.11       36.48     86.96 o 
  23   7   2       70.85      126.66     96.74 o 
  25   7   2      200.98      170.17    104.66 o 
  27   7   2      515.33      259.45    217.26 o 
  29   7   2      417.84      420.66    257.42 o 
  31   7   2       82.58       27.89    238.63 o 
  33   7   2       21.25      124.22    129.71 o 
 -30   8   2      175.68       78.66     79.75 o 
 -28   8   2      515.33      251.69     88.51 o 
 -26   8   2     1303.58     1401.16    132.95 o 
 -24   8   2     2461.55     2115.10    150.24 o 
 -22   8   2     2198.71     2139.75    146.80 o 
 -20   8   2     1691.71     1354.35    119.33 o 
 -18   8   2     2322.24     2265.91    141.58 o 
 -16   8   2     2114.81     1641.80    119.99 o 
 -14   8   2     1219.90     1051.49    100.17 o 
 -12   8   2     3350.47     3345.70    155.68 o 
 -10   8   2     2274.69     2231.68    131.11 o 
  -8   8   2       15.25      167.57     54.15 o 
  -6   8   2       40.07      182.10     54.11 o 
  -4   8   2      214.18      334.71     61.22 o 
  -2   8   2     1036.61      997.08    114.77 o 
   0   8   2      502.05      506.99     53.56 o 
   2   8   2      215.32      216.61     43.49 o 
   4   8   2     1043.24      844.75     65.55 o 
   6   8   2     3470.88     2792.20    105.85 o 
   8   8   2     5151.65     4304.08    137.62 o 
  10   8   2     2096.91     2117.75    165.56 o 
  12   8   2      639.44      706.91     85.47 o 
  14   8   2      805.46      713.07     87.79 o 
  16   8   2       42.80      100.23     92.23 o 
  18   8   2        7.37      171.04    100.39 o 
  20   8   2      257.56      363.62    109.24 o 
  22   8   2      108.29      327.27    110.01 o 
  24   8   2       26.22      275.00    113.33 o 
  26   8   2        2.94      113.23    105.89 o 
  28   8   2      137.50      139.81    118.61 o 
 -25   9   2       24.74       45.84     74.28 o 
 -23   9   2        4.43       48.58     65.98 o 
 -21   9   2      168.45      191.83     73.98 o 
 -19   9   2      254.22      220.18     71.15 o 
 -17   9   2      162.12      202.05     68.45 o 
 -15   9   2      125.87      105.42     63.75 o 
 -13   9   2       45.97      123.84     61.51 o 
 -11   9   2        7.66        0.00     49.31 o 
  -9   9   2       19.49       19.13     52.33 o 
  -7   9   2       33.28        9.64     53.29 o 
  -5   9   2      379.96      249.30     63.63 o 
  -3   9   2      169.35      157.62     62.68 o 
  -1   9   2       88.59       33.42     51.79 o 
   1   9   2      101.54       40.00     53.35 o 
   3   9   2       39.68       26.10     40.46 o 
   5   9   2       23.70        0.00     59.94 o 
   7   9   2      114.80       85.65     74.26 o 
   9   9   2      325.19      308.21     98.43 o 
  11   9   2      171.71      105.54     61.35 o 
  13   9   2       12.86        6.81     59.45 o 
  15   9   2        0.18       26.87     93.01 o 
  17   9   2        1.76       34.70     91.46 o 
  19   9   2      198.22      115.55    100.21 o 
  21   9   2      462.00      394.05    123.16 o 
  23   9   2      145.94      304.94    122.99 o 
  25   9   2        1.20        0.00    154.69 o 
 -20  10   2      175.73      120.02     76.21 o 
 -18  10   2       31.15       17.35     65.56 o 
 -16  10   2       59.97       82.10     78.93 o 
 -14  10   2      216.81       82.78     71.05 o 
 -12  10   2      260.71      166.55     70.05 o 
 -10  10   2      311.18      338.53     78.65 o 
  -8  10   2      518.92      451.95     92.02 o 
  -6  10   2     1422.89     1338.11    139.60 o 
  -4  10   2     2107.73     1852.03    131.94 o 
  -2  10   2     1959.71     1691.11    125.12 o 
   0  10   2     1182.28      909.49    101.76 o 
   2  10   2      522.99      574.96    129.52 o 
   4  10   2      285.23      227.37    107.17 o 
   6  10   2      236.06      173.93     69.74 o 
   8  10   2      394.97      445.54     88.15 o 
  10  10   2      405.79      434.50     88.47 o 
  12  10   2      409.31      319.09    189.11 o 
  14  10   2      312.24      383.20    132.55 o 
  16  10   2      364.68      270.39    126.26 o 
  18  10   2      437.93      418.33    134.39 o 
  -9  11   2       11.85       35.12     69.48 o 
  -7  11   2        2.27       25.98     62.02 o 
  -5  11   2        8.13       21.12     66.21 o 
  -3  11   2       28.22       32.18     63.06 o 
  -1  11   2       74.05      211.29    121.26 o 
   1  11   2      141.29      163.13    116.61 o 
   3  11   2      139.09       87.40    114.79 o 
   5  11   2       64.04       56.55    114.49 o 
   7  11   2        2.76        0.00    108.31 o 
   9  11   2        2.08       39.60    115.51 o 
 -41   1   3      197.65       74.29    157.17 o 
 -39   1   3      421.02      419.03    157.18 o 
 -37   1   3      782.41      818.11    180.08 o 
 -35   1   3      314.84      284.55    155.53 o 
 -33   1   3      871.15      576.65    238.04 o 
 -31   1   3      329.54      262.41     57.39 o 
 -29   1   3     3919.41     3442.74    127.44 o 
 -27   1   3     1482.55     1194.08     79.15 o 
 -25   1   3      564.22      580.60     65.40 o 
 -23   1   3     3163.75     2622.34     96.73 o 
 -21   1   3     6396.36     4915.87    119.13 o 
 -19   1   3     8783.55     8344.14    175.60 o 
 -17   1   3     6546.04     5937.51    144.25 o 
 -15   1   3     5885.50     5848.28    110.90 o 
 -13   1   3     1180.24     1157.98     59.37 o 
 -11   1   3     8588.25     8644.36    168.00 o 
  -9   1   3    24151.13    23613.69    422.77 o 
  -7   1   3    13348.27    11660.39    216.29 o 
  -5   1   3    21938.72    18975.14    386.83 o 
  -3   1   3      959.24      694.93     37.65 o 
  -1   1   3    15695.04    14489.88    334.98 o 
   1   1   3     7622.14     7516.09    192.61 o 
   3   1   3    33412.62    30563.29    728.93 o 
   5   1   3     1280.21     1121.73     83.77 o 
   7   1   3    14914.99    13722.99    345.54 o 
   9   1   3    19385.35    16594.80    415.69 o 
  11   1   3    12730.87    11657.87    305.87 o 
  13   1   3    50791.71    45923.80   1099.09 o 
  15   1   3    49485.02    41489.43   1768.45 o 
  17   1   3      853.24      720.35     96.86 o 
  19   1   3      942.90     1275.52    124.66 o 
  21   1   3      156.91      144.41     84.59 o 
  23   1   3      912.37     1108.02    211.72 o 
  25   1   3      797.01      786.18    129.26 o 
  27   1   3      447.89      629.54    146.82 o 
  29   1   3     1364.55     1139.00    354.00 o 
  31   1   3      741.07      854.74    159.09 o 
  33   1   3      843.48      629.37    158.65 o 
  35   1   3      724.04      636.20    171.85 o 
  37   1   3      635.43      515.56    289.20 o 
  39   1   3      454.43      381.14    171.26 o 
  41   1   3      342.89      281.66    544.77 o 
 -40   2   3       47.24        0.00    199.46 o 
 -38   2   3      282.34      378.78    137.81 o 
 -36   2   3      126.13      199.13    129.01 o 
 -34   2   3       16.60        0.00    105.16 o 
 -32   2   3        1.02        0.00     49.96 o 
 -30   2   3      310.63      298.99     84.24 o 
 -28   2   3      555.14      522.54     55.03 o 
 -26   2   3      287.29      321.00     43.33 o 
 -24   2   3      233.08      159.52     35.09 o 
 -22   2   3      159.19      169.18     32.79 o 
 -20   2   3      341.45      221.57     31.07 o 
 -18   2   3      213.23      119.90     25.49 o 
 -16   2   3     8819.44     8764.56    178.74 o 
 -14   2   3        5.93        0.00     17.85 o 
 -12   2   3       33.27        0.00     15.18 o 
 -10   2   3     1742.98     1700.48     49.92 o 
  -8   2   3      697.06      674.23     30.77 o 
  -6   2   3     3447.28     2713.72     74.37 o 
  -4   2   3     1158.47      918.24     38.14 o 
  -2   2   3      972.76      825.05     37.44 o 
   0   2   3     8061.77     7899.82    173.76 o 
   2   2   3     1268.29     1414.63     79.82 o 
   4   2   3     5900.40     5203.49    149.21 o 
   6   2   3     3579.15     3642.78    115.95 o 
   8   2   3      678.94      680.47     54.55 o 
  10   2   3        1.24        0.00     29.51 o 
  12   2   3        7.33        0.00     30.63 o 
  14   2   3     3984.04     3802.35    131.80 o 
  16   2   3       49.83       66.91     62.27 o 
  18   2   3     3002.62     2909.53    118.80 o 
  20   2   3      307.61      243.27    125.70 o 
  22   2   3       80.04       71.01     48.19 o 
  24   2   3      552.80      540.58    177.00 o 
  26   2   3      343.81      397.52     72.00 o 
  28   2   3      187.90       82.09     55.78 o 
  30   2   3      165.01      251.95     94.62 o 
  32   2   3       42.44        7.07    118.14 o 
  34   2   3        0.63        0.00    117.30 o 
  36   2   3       31.14        0.00    132.64 o 
  38   2   3        2.58        0.00    139.65 o 
  40   2   3        2.56       84.18    154.13 o 
 -41   3   3        2.37       19.98    310.04 o 
 -39   3   3       42.96      143.38    190.24 o 
 -37   3   3      233.91      161.77    131.14 o 
 -35   3   3      407.15      307.61    147.96 o 
 -33   3   3      171.48        0.00    119.98 o 
 -31   3   3     1402.78     1328.82    157.80 o 
 -29   3   3     2124.78     1924.64    102.09 o 
 -27   3   3     1590.68     1407.99     71.02 o 
 -25   3   3      802.31      835.12     56.40 o 
 -23   3   3     1430.62     1247.93     63.64 o 
 -21   3   3     2605.00     2358.64     75.59 o 
 -19   3   3     1198.81      962.71     49.64 o 
 -17   3   3     7672.77     7172.56    154.63 o 
 -15   3   3     3469.18     2681.05     73.02 o 
 -13   3   3     1553.95     1568.84     51.65 o 
 -11   3   3     4479.24     4018.33     92.95 o 
  -9   3   3    32022.60    30855.24    554.22 o 
  -7   3   3    17801.54    16206.82    299.13 o 
  -5   3   3     3857.59     2858.25     90.21 o 
  -3   3   3    14667.18    12210.99    262.89 o 
  -1   3   3     7349.67     7136.65    163.21 o 
   1   3   3     2586.32     1909.07     63.22 o 
   3   3   3      398.02      418.66     42.44 o 
   5   3   3      231.13       76.36     45.47 o 
   7   3   3       15.52       95.99     36.44 o 
   9   3   3     5880.45     5292.98    162.08 o 
  11   3   3     6343.58     4892.37    156.33 o 
  13   3   3     2696.37     2448.67    102.77 o 
  15   3   3     2963.88     2342.56    103.74 o 
  17   3   3     2646.92     2253.18    135.36 o 
  19   3   3     2831.65     2696.94    118.49 o 
  21   3   3     1697.33     1720.30    106.00 o 
  23   3   3     2070.16     1855.87    135.44 o 
  25   3   3      465.52      350.36     80.64 o 
  27   3   3     1204.67     1084.21    146.25 o 
  29   3   3     1812.76     1629.45    191.02 o 
  31   3   3      958.42     1030.81    167.85 o 
  33   3   3     1100.20      782.54    168.01 o 
  35   3   3     1096.34      944.63    196.73 o 
  37   3   3      540.99      381.33    156.13 o 
  39   3   3       63.93      138.97    223.65 o 
 -38   4   3      147.94      112.81    190.58 o 
 -36   4   3       35.88       77.90    220.69 o 
 -34   4   3       38.67      106.94    175.10 o 
 -32   4   3      127.38       23.86    221.68 o 
 -30   4   3     1041.36     1105.67    106.71 o 
 -28   4   3       14.66       11.42     62.80 o 
 -26   4   3       12.56        0.00     35.80 o 
 -24   4   3      121.39       51.84     37.84 o 
 -22   4   3       43.90       44.53     34.42 o 
 -20   4   3      194.41      160.46     37.50 o 
 -18   4   3       71.80       63.64     24.61 o 
 -16   4   3      202.27      215.63     27.96 o 
 -14   4   3      719.67      857.51     41.71 o 
 -12   4   3     1196.78     1265.05     47.81 o 
 -10   4   3      171.26      156.95     22.35 o 
  -8   4   3      212.08      217.90     23.80 o 
  -6   4   3       57.69        0.00     18.33 o 
  -4   4   3      845.70      910.71     46.06 o 
  -2   4   3       49.12       33.17     30.31 o 
   0   4   3     9946.65     9671.32    217.14 o 
   2   4   3      408.18      690.78     59.11 o 
   4   4   3       12.67        0.00     19.24 o 
   6   4   3      415.14      386.01     54.74 o 
   8   4   3     2989.07     2353.62     97.19 o 
  10   4   3      136.74       93.57     39.24 o 
  12   4   3      682.51      863.85     69.96 o 
  14   4   3      600.93      758.04     70.11 o 
  16   4   3       82.15       84.44     48.45 o 
  18   4   3     1089.29     1018.56     83.63 o 
  20   4   3     1076.40     1220.30     92.81 o 
  22   4   3       31.45       39.67     64.97 o 
  24   4   3       56.63        0.00     84.47 o 
  26   4   3        7.64       86.65    140.54 o 
  28   4   3      258.12      243.26    112.65 o 
  30   4   3        2.24       27.00    121.45 o 
  32   4   3       10.51      113.96    156.17 o 
  34   4   3       18.06        0.00    181.85 o 
  36   4   3       14.09      133.05    178.06 o 
  38   4   3        5.09       13.93    142.33 o 
 -37   5   3      193.93      120.88    221.85 o 
 -35   5   3      638.35      510.75    214.97 o 
 -33   5   3     1003.90      997.35    145.87 o 
 -31   5   3     1404.96     1362.17    122.05 o 
 -29   5   3     1011.43      878.68    101.29 o 
 -27   5   3     1428.04     1466.13    115.12 o 
 -25   5   3     1420.72     1287.37     85.88 o 
 -23   5   3     1172.86     1102.48     80.23 o 
 -21   5   3      218.28      252.03     46.69 o 
 -19   5   3        8.73       30.20     32.00 o 
 -17   5   3      189.55      115.90     36.14 o 
 -15   5   3      864.96      852.70     60.15 o 
 -13   5   3     3933.18     3331.76    106.41 o 
 -11   5   3    11184.24     9711.99    231.36 o 
  -9   5   3    14458.77    13440.57    302.07 o 
  -7   5   3     8597.71     7252.01    178.60 o 
  -5   5   3     5637.49     4986.02    131.89 o 
  -3   5   3     3010.83     2446.59     83.38 o 
  -1   5   3     2179.24     1885.65     58.21 o 
   1   5   3    12719.81    11579.53    259.03 o 
   3   5   3     5993.05     5010.34    128.17 o 
   5   5   3      484.25      329.46     30.50 o 
   7   5   3       34.44      163.96     44.39 o 
   9   5   3     2138.19     1837.35     93.33 o 
  11   5   3     2542.67     2450.10    107.17 o 
  13   5   3     2826.98     2295.08     97.26 o 
  15   5   3     3399.42     3184.31    129.74 o 
  17   5   3     6210.94     5217.06    180.73 o 
  19   5   3     2941.94     2556.79    125.80 o 
  21   5   3      740.35      781.56    130.24 o 
  23   5   3      761.68      807.46    133.70 o 
  25   5   3      694.32      789.15    140.13 o 
  27   5   3      508.59      401.16    121.98 o 
  29   5   3      375.12       53.72    108.62 o 
  31   5   3      512.37      607.50    150.46 o 
  33   5   3      765.87      800.81    164.14 o 
  35   5   3      320.05      278.48    140.57 o 
  37   5   3      114.01       33.24    199.13 o 
 -36   6   3       52.40       70.80    121.47 o 
 -34   6   3       21.08       36.51    105.62 o 
 -32   6   3        5.97       43.26     92.82 o 
 -30   6   3      366.38      251.93    102.54 o 
 -28   6   3      770.34      833.06    101.97 o 
 -26   6   3       97.17        4.00     56.21 o 
 -24   6   3      128.39       48.23     57.38 o 
 -22   6   3      711.93      796.84     75.17 o 
 -20   6   3      512.13      340.17     53.08 o 
 -18   6   3      142.86      139.92     43.09 o 
 -16   6   3     1219.83     1366.04     85.65 o 
 -14   6   3     1338.12     1316.43     77.86 o 
 -12   6   3       47.96       84.58     32.95 o 
 -10   6   3       57.21       18.26     29.78 o 
  -8   6   3        0.58        0.00     26.72 o 
  -6   6   3      242.24      180.99     28.24 o 
  -4   6   3      569.89      702.48     41.26 o 
  -2   6   3       84.89      105.65     24.12 o 
   0   6   3      307.99      421.70     43.86 o 
   2   6   3      725.20      847.96     70.33 o 
   4   6   3       44.04       53.75     29.56 o 
   6   6   3      235.72      420.40     57.73 o 
   8   6   3      164.36      169.28     61.54 o 
  10   6   3      622.06      360.35     94.56 o 
  12   6   3      875.77      971.95     79.90 o 
  14   6   3      581.63      790.12    107.01 o 
  16   6   3      465.49      645.12     72.85 o 
  18   6   3       14.97       15.66     75.49 o 
  20   6   3      318.95      409.70    106.90 o 
  22   6   3      124.98       83.24     86.13 o 
  24   6   3       67.16       32.71     90.85 o 
  26   6   3       28.47      168.79    109.23 o 
  28   6   3       48.86      122.38    113.39 o 
  30   6   3       59.10       67.45    112.03 o 
  32   6   3       20.49       77.54    120.53 o 
  34   6   3        9.41       79.68    163.42 o 
 -33   7   3      133.48      141.06     82.81 o 
 -31   7   3      524.30      549.05    104.66 o 
 -29   7   3      734.88      715.36    103.70 o 
 -27   7   3      599.97      589.20     93.86 o 
 -25   7   3      381.71      393.85     78.25 o 
 -23   7   3      111.96       84.59     61.85 o 
 -21   7   3      495.64      412.63     76.00 o 
 -19   7   3     2362.01     2223.25    132.92 o 
 -17   7   3     1745.51     1739.39    117.04 o 
 -15   7   3       14.22       64.43     39.49 o 
 -13   7   3     1070.59      772.94     79.98 o 
 -11   7   3     3682.70     3143.44    109.95 o 
  -9   7   3      611.25      529.65     52.13 o 
  -7   7   3      741.01      596.63     70.18 o 
  -5   7   3     3395.46     2744.42    125.50 o 
  -3   7   3     2715.86     2175.03    147.82 o 
  -1   7   3      637.31      665.52     56.93 o 
   1   7   3     1084.50      944.07     97.10 o 
   3   7   3     4477.19     3672.41    118.33 o 
   5   7   3     3495.94     3083.65    106.51 o 
   7   7   3     2405.05     1981.12    139.60 o 
   9   7   3     1499.31     1590.86    102.45 o 
  11   7   3     1318.86     1173.65    118.06 o 
  13   7   3     4922.51     4103.93    162.49 o 
  15   7   3     2121.33     1929.38    355.08 o 
  17   7   3      346.46      533.77    109.40 o 
  19   7   3      350.86      224.81     94.33 o 
  21   7   3     1030.89     1145.75    208.09 o 
  23   7   3      482.38      508.74    124.76 o 
  25   7   3       50.46       74.91    102.02 o 
  27   7   3       11.73      162.04    113.30 o 
  29   7   3      196.17       62.84    196.01 o 
  31   7   3      363.09      413.95    219.56 o 
 -30   8   3      101.70       27.07     88.52 o 
 -28   8   3       30.89        0.00     68.67 o 
 -26   8   3       13.50       35.53     65.57 o 
 -24   8   3       41.04       30.10     60.68 o 
 -22   8   3       10.61       30.89     67.19 o 
 -20   8   3      331.17      318.33     70.54 o 
 -18   8   3      250.66      374.24    200.24 o 
 -16   8   3      388.26      346.00     69.52 o 
 -14   8   3      188.43      268.50     64.72 o 
 -12   8   3        4.52        0.00     47.21 o 
 -10   8   3      172.52      123.57     55.41 o 
  -8   8   3      832.95      763.73     85.91 o 
  -6   8   3     1368.58     1161.50     97.26 o 
  -4   8   3      873.06      850.30    199.95 o 
  -2   8   3      390.48      413.97     67.78 o 
   0   8   3      880.78      834.53     65.79 o 
   2   8   3      478.93      437.20     62.34 o 
   4   8   3      297.95      255.84     47.11 o 
   6   8   3       18.01        0.00     35.30 o 
   8   8   3       54.33       46.98     45.84 o 
  10   8   3       96.41       28.92     82.74 o 
  12   8   3      397.13      425.56    112.71 o 
  14   8   3      150.50      235.04    122.94 o 
  16   8   3        9.17       94.32     74.41 o 
  18   8   3       18.24       98.69     92.16 o 
  20   8   3        0.12       84.43     94.28 o 
  22   8   3       34.84      158.11    102.17 o 
  24   8   3       25.87        0.00     94.36 o 
  26   8   3       87.58      160.06    112.63 o 
  28   8   3       18.47      146.63    161.44 o 
 -25   9   3      312.57      273.51    101.10 o 
 -23   9   3      785.41      744.09    110.01 o 
 -21   9   3     1103.67      979.59    114.13 o 
 -19   9   3      771.51      591.07    128.38 o 
 -17   9   3      654.70      575.63    132.10 o 
 -15   9   3      519.67      424.70     82.23 o 
 -13   9   3      266.00      166.32     79.78 o 
 -11   9   3      593.36      659.51    113.88 o 
  -9   9   3     2287.05     2279.73    195.47 o 
  -7   9   3     2472.04     2444.43    138.22 o 
  -5   9   3      409.24      360.40     77.11 o 
  -3   9   3      116.46       62.86     54.21 o 
  -1   9   3      366.05      317.29     68.21 o 
   1   9   3      490.48      570.05     79.32 o 
   3   9   3      660.57      567.21     63.52 o 
   5   9   3      258.75      224.78     74.55 o 
   7   9   3      157.05      201.32     98.08 o 
   9   9   3      888.60      845.45    145.50 o 
  11   9   3     2056.06     2034.43    197.22 o 
  13   9   3     1916.84     2078.25    202.02 o 
  15   9   3     1110.54     1208.71    172.79 o 
  17   9   3      626.30      412.21    123.43 o 
  19   9   3      159.39      149.46    105.46 o 
  21   9   3       25.81      181.13    107.02 o 
  23   9   3       70.44       66.83    110.96 o 
 -18  10   3       24.27        0.00     83.60 o 
 -16  10   3       19.25      113.47     69.09 o 
 -14  10   3       39.06       71.87     70.60 o 
 -12  10   3       89.44       60.24     66.00 o 
 -10  10   3       59.68        0.00     59.55 o 
  -8  10   3       20.84       72.33     64.07 o 
  -6  10   3        1.54        0.00     55.20 o 
  -4  10   3       56.49       39.72     59.65 o 
  -2  10   3       42.04       67.29     60.95 o 
   0  10   3       43.62        0.00     58.93 o 
   2  10   3      186.23       64.71     60.79 o 
   4  10   3      201.92      219.72    106.79 o 
   6  10   3       10.13        0.00     91.84 o 
   8  10   3       18.55       21.82    100.26 o 
  10  10   3       70.74      102.33    127.21 o 
  12  10   3      222.44      196.43    113.44 o 
  14  10   3      102.54      109.36    109.66 o 
  16  10   3        9.19        0.00    108.44 o 
  18  10   3        3.96       40.23    108.86 o 
  -7  11   3      420.68      288.12     97.88 o 
  -5  11   3      548.84      438.57     91.18 o 
  -3  11   3      393.66      430.05    104.39 o 
  -1  11   3      441.18      277.74    192.24 o 
   1  11   3      621.62      471.21    135.62 o 
   3  11   3      453.49      321.19    129.99 o 
   5  11   3      206.37      298.13    128.29 o 
   7  11   3      249.87       45.00    142.36 o 
 -42   0   4       32.83      191.56    196.17 o 
 -40   0   4      156.09       47.07    181.69 o 
 -38   0   4      263.06      359.77    191.57 o 
 -36   0   4      865.00      918.30    124.07 o 
 -34   0   4     2446.23     2378.75    166.50 o 
 -32   0   4      795.41      888.09    113.53 o 
 -30   0   4     1730.31     1419.54    130.72 o 
 -28   0   4     3519.49     2847.24    162.97 o 
 -26   0   4      229.03      344.77     71.64 o 
 -24   0   4     3327.62     2910.06    109.03 o 
 -22   0   4      155.11      162.92     47.94 o 
 -20   0   4      632.84     1162.66     82.70 o 
 -18   0   4      785.22     1115.69     82.68 o 
 -16   0   4    21705.98    20952.78    488.32 o 
 -14   0   4     2929.73     2464.73     83.53 o 
 -12   0   4     3801.37     3845.68    110.73 o 
 -10   0   4     7016.69     5854.24    151.80 o 
  -8   0   4    10709.97    10649.73    254.98 o 
  -6   0   4    21542.64    20819.20    476.22 o 
  -4   0   4    15685.10    12147.64    355.80 o 
  -2   0   4   160075.72   175436.94   4857.36 o 
   0   0   4   240115.52   286444.13   7896.89 o 
   2   0   4      867.58      804.30    112.01 o 
   4   0   4     3961.87     3653.32    130.10 o 
   6   0   4     4619.54     3810.50    138.39 o 
   8   0   4     3791.31     3023.57    184.58 o 
  10   0   4    42221.56    35792.25   1603.52 o 
  12   0   4    34220.09    26830.06   1229.35 o 
  14   0   4     4922.75     4101.60    263.47 o 
  16   0   4    19465.67    16123.43    789.50 o 
  18   0   4    46283.16    38928.99   1780.72 o 
  20   0   4    10848.53     8194.06    471.53 o 
  22   0   4       45.76       98.74    129.68 o 
  24   0   4      617.27      454.00    169.55 o 
  26   0   4      357.63      220.22    172.49 o 
  28   0   4     2814.42     2750.90    319.27 o 
  30   0   4     2690.12     2264.34    304.42 o 
  32   0   4       59.98       87.88    184.65 o 
  34   0   4      898.86      615.66    230.46 o 
  36   0   4      425.83      222.20    216.93 o 
  38   0   4      241.82        0.00    211.65 o 
  40   0   4      189.59       64.51    232.05 o 
 -41   1   4       31.79      220.53    171.32 o 
 -39   1   4      101.00       51.77    329.31 o 
 -37   1   4      449.58      324.22    137.02 o 
 -35   1   4       30.75      125.91     74.44 o 
 -33   1   4       27.61       24.91     47.48 o 
 -31   1   4      415.52      376.36     62.41 o 
 -29   1   4      935.79      832.76     75.53 o 
 -27   1   4      390.98      422.97     56.26 o 
 -25   1   4      463.74      402.15     44.11 o 
 -23   1   4     5121.71     4955.85    123.49 o 
 -21   1   4     1683.09     1810.71     64.95 o 
 -19   1   4       51.44       58.02     19.76 o 
 -17   1   4        5.50       39.07     20.14 o 
 -15   1   4     1073.23      912.72     35.52 o 
 -13   1   4     1275.88     1099.43     36.20 o 
 -11   1   4     8131.04     8869.49    154.46 o 
  -9   1   4    19621.58    17800.53    291.37 o 
  -7   1   4     2038.16     2346.06     59.42 o 
  -5   1   4     7656.08     7976.00    168.08 o 
  -3   1   4     1136.19     1046.86     40.61 o 
  -1   1   4     3252.16     3251.10     93.96 o 
   1   1   4     2220.13     2104.08     73.15 o 
   3   1   4     1156.87      958.05     53.16 o 
   5   1   4     4846.05     3931.64    120.98 o 
   7   1   4      210.09      208.95     59.03 o 
   9   1   4      474.25      366.41     45.00 o 
  11   1   4       16.66       31.99     33.66 o 
  13   1   4     1183.44     1226.27     76.62 o 
  15   1   4    20394.61    17702.07    457.40 o 
  17   1   4    22162.85    20766.10    532.80 o 
  19   1   4     3031.17     2340.98    158.57 o 
  21   1   4     1245.00     1215.53    132.72 o 
  23   1   4       15.66      158.32     96.32 o 
  25   1   4      106.87      315.17    111.47 o 
  27   1   4     2474.02     2253.76    195.12 o 
  29   1   4      993.70      856.64    152.39 o 
  31   1   4       59.72        0.00    190.57 o 
  33   1   4       38.76       23.20    135.41 o 
  35   1   4      136.08        0.00    138.14 o 
  37   1   4       16.63        0.00    182.34 o 
  39   1   4        5.35       51.86    291.94 o 
 -40   2   4      240.60      319.63    144.58 o 
 -38   2   4      193.51      273.31    129.98 o 
 -36   2   4      151.05       72.63    215.92 o 
 -34   2   4      184.62      164.61     71.12 o 
 -32   2   4      728.83      682.80     89.24 o 
 -30   2   4      741.87      710.54     61.01 o 
 -28   2   4     2605.43     2478.77    119.61 o 
 -26   2   4     4997.08     4444.03    121.99 o 
 -24   2   4     5104.47     4727.90    122.42 o 
 -22   2   4     1759.06     1581.47     69.37 o 
 -20   2   4       54.19       21.11     23.00 o 
 -18   2   4     3591.13     2826.57     97.33 o 
 -16   2   4      895.00      756.60     42.56 o 
 -14   2   4    24868.51    23170.55    425.04 o 
 -12   2   4    26746.92    24996.59    454.47 o 
 -10   2   4    10023.23     8828.16    174.15 o 
  -8   2   4     9809.25     9934.49    191.59 o 
  -6   2   4    16416.23    14982.31    315.85 o 
  -4   2   4    25985.19    24727.32    440.73 o 
  -2   2   4     7818.21     7361.86    165.78 o 
   0   2   4     1853.09     1752.94     82.76 o 
   2   2   4     5253.89     3938.54    120.76 o 
   4   2   4     6024.21     5698.75    163.24 o 
   6   2   4     8150.64     6973.88    195.26 o 
   8   2   4     9291.79     7627.39    214.79 o 
  10   2   4     5029.58     3941.83    133.28 o 
  12   2   4     4605.71     4310.26    144.21 o 
  14   2   4    23402.79    20487.11    523.15 o 
  16   2   4      686.84      677.21     68.16 o 
  18   2   4     2095.27     1716.26    110.74 o 
  20   2   4      260.42      188.22     52.31 o 
  22   2   4      382.00      320.48    103.47 o 
  24   2   4       29.04       22.24     50.79 o 
  26   2   4       23.65        0.00     53.72 o 
  28   2   4     1115.99      894.67    159.87 o 
  30   2   4      657.16      737.85    125.14 o 
  32   2   4      267.19      248.79     74.34 o 
  34   2   4      533.64      422.68    157.85 o 
  36   2   4      719.28      495.81    188.14 o 
  38   2   4      264.26       12.22    146.07 o 
  40   2   4      170.51      158.79    165.38 o 
 -39   3   4       29.43        0.00    123.06 o 
 -37   3   4       39.94       23.66    131.00 o 
 -35   3   4       60.33       36.20    110.72 o 
 -33   3   4      400.41      426.79     87.69 o 
 -31   3   4      319.25      362.61     64.27 o 
 -29   3   4       41.09       45.82     38.01 o 
 -27   3   4      135.67       96.07     37.47 o 
 -25   3   4       35.60       15.46     32.55 o 
 -23   3   4       74.60        4.08     27.32 o 
 -21   3   4       15.04        8.33     24.66 o 
 -19   3   4      585.06      802.56     46.62 o 
 -17   3   4     4448.01     4380.66    106.80 o 
 -15   3   4     2506.46     2237.02     66.46 o 
 -13   3   4     1780.73     1966.04     59.58 o 
 -11   3   4      933.86      671.77     36.21 o 
  -9   3   4     2524.22     2380.37     64.96 o 
  -7   3   4     3740.15     3273.80     91.06 o 
  -5   3   4     1220.82     1220.47     50.02 o 
  -3   3   4      686.35      617.76     37.59 o 
  -1   3   4     3837.19     3631.35     96.41 o 
   1   3   4      325.43      285.67     29.46 o 
   3   3   4      106.29      149.22     36.96 o 
   5   3   4      267.77      395.00     46.42 o 
   7   3   4     1745.21     1705.80     81.76 o 
   9   3   4     1011.90      957.84     67.79 o 
  11   3   4      432.29      254.38     48.99 o 
  13   3   4     1467.29     1828.96     95.13 o 
  15   3   4      202.72      202.09     51.74 o 
  17   3   4      725.64      887.02     87.54 o 
  19   3   4      100.36      157.06     78.84 o 
  21   3   4      279.85      192.64     74.47 o 
  23   3   4      241.62       83.04     56.73 o 
  25   3   4      294.60      225.17     66.32 o 
  27   3   4      228.05      240.45    101.52 o 
  29   3   4       13.45        6.93    106.82 o 
  31   3   4      320.26      321.81    131.81 o 
  33   3   4       17.75        0.00    147.95 o 
  35   3   4        5.64        0.00    131.14 o 
  37   3   4       14.50        0.00    263.80 o 
  39   3   4       52.55       99.07    342.47 o 
 -38   4   4       28.07       10.20    280.59 o 
 -36   4   4       87.02        0.00    194.52 o 
 -34   4   4      233.41      345.06     92.35 o 
 -32   4   4     2307.37     2370.49    179.54 o 
 -30   4   4     4152.65     3863.57    142.28 o 
 -28   4   4     2704.64     2581.33    121.54 o 
 -26   4   4     1940.93     1602.62     91.88 o 
 -24   4   4     3206.17     2810.62    107.68 o 
 -22   4   4     2429.58     2264.16     94.09 o 
 -20   4   4       21.09        0.00     30.25 o 
 -18   4   4       64.18      104.74     26.97 o 
 -16   4   4     1451.26     1230.68     53.32 o 
 -14   4   4      929.46      813.93     42.49 o 
 -12   4   4       12.92       69.41     22.29 o 
 -10   4   4     1562.83     1362.02     50.36 o 
  -8   4   4    22746.86    20010.08    370.49 o 
  -6   4   4    35647.58    35446.64    725.83 o 
  -4   4   4    19496.82    18493.30    393.22 o 
  -2   4   4     4971.07     3983.80    107.70 o 
   0   4   4     3857.32     2754.60     82.89 o 
   2   4   4     2148.39     1647.84     61.75 o 
   4   4   4     2422.97     2397.57     82.73 o 
   6   4   4     5901.83     5556.31    173.92 o 
   8   4   4     6444.90     4773.86    157.41 o 
  10   4   4     4337.67     3891.98    138.54 o 
  12   4   4     2762.79     2438.81    108.23 o 
  14   4   4     2265.30     1955.86    132.97 o 
  16   4   4     3475.61     2642.74    143.32 o 
  18   4   4     1646.47     1574.65    103.09 o 
  20   4   4      135.27       87.81     59.18 o 
  22   4   4       48.46       39.23     56.51 o 
  24   4   4      485.82      458.45     79.48 o 
  26   4   4      525.83      691.16    137.60 o 
  28   4   4      308.88      349.41    120.22 o 
  30   4   4      207.13      167.07    152.40 o 
  32   4   4     1108.91     1062.89    175.89 o 
  34   4   4      778.54     1000.41    181.43 o 
  36   4   4      464.04      374.98    153.80 o 
  38   4   4      167.41      265.90    239.62 o 
 -37   5   4        0.06      135.27    151.40 o 
 -35   5   4      163.33       79.34    102.48 o 
 -33   5   4      638.42      601.74     95.87 o 
 -31   5   4     1451.53     1272.02    120.67 o 
 -29   5   4      575.43      742.16     94.98 o 
 -27   5   4       42.29      101.13     48.23 o 
 -25   5   4      679.49      665.00     69.73 o 
 -23   5   4      418.78      270.95     49.20 o 
 -21   5   4      900.08      949.24     72.29 o 
 -19   5   4     1464.15     1718.89     86.72 o 
 -17   5   4      641.11      703.02     60.16 o 
 -15   5   4        2.30        0.48     28.36 o 
 -13   5   4      180.73      250.89     38.71 o 
 -11   5   4      407.65      538.36     46.71 o 
  -9   5   4      335.45      412.82     41.46 o 
  -7   5   4       38.94       75.25     27.76 o 
  -5   5   4      985.49     1014.76     68.73 o 
  -3   5   4      731.63      777.69     48.60 o 
  -1   5   4     2607.39     2551.17     82.03 o 
   1   5   4     2909.52     2610.81     83.45 o 
   3   5   4      333.05      480.35     38.16 o 
   5   5   4     4001.75     3597.15    103.03 o 
   7   5   4     5622.18     5613.21    180.89 o 
   9   5   4      544.99      610.61     64.98 o 
  11   5   4      349.81      412.62     59.47 o 
  13   5   4      597.47      364.63     60.34 o 
  15   5   4     1225.29     1240.74     92.26 o 
  17   5   4       66.25       25.13     56.76 o 
  19   5   4       19.79       86.94     57.81 o 
  21   5   4        0.83       17.20     54.84 o 
  23   5   4      163.37       23.76     87.90 o 
  25   5   4      266.72      499.70    125.88 o 
  27   5   4       71.60       48.23    101.97 o 
  29   5   4        5.15       38.29    227.76 o 
  31   5   4        0.24      255.25    174.44 o 
  33   5   4      190.68        0.00    196.50 o 
  35   5   4       35.01       86.56    158.97 o 
 -34   6   4      402.66      330.90    101.64 o 
 -32   6   4      104.07       94.30     79.69 o 
 -30   6   4      332.95      235.32     77.92 o 
 -28   6   4     1468.69     1273.95     95.42 o 
 -26   6   4     1303.32     1684.84    134.31 o 
 -24   6   4      755.34      813.51     74.29 o 
 -22   6   4      461.58      427.58     58.68 o 
 -20   6   4       46.31       41.51     39.18 o 
 -18   6   4        8.03       83.93     39.61 o 
 -16   6   4      436.78      441.54     53.04 o 
 -14   6   4      710.98      542.50     53.69 o 
 -12   6   4     1195.62     1395.25     74.30 o 
 -10   6   4     4048.25     3329.31    108.50 o 
  -8   6   4     3314.85     2816.51     96.10 o 
  -6   6   4      827.88      819.47     58.07 o 
  -4   6   4     2324.94     1752.34     78.90 o 
  -2   6   4      633.44      547.40     68.67 o 
   0   6   4       78.46      154.74     44.63 o 
   2   6   4      707.60      681.52     91.18 o 
   4   6   4     3975.67     3180.46    128.66 o 
   6   6   4      770.48      785.66     72.40 o 
   8   6   4     2883.53     2556.87    115.35 o 
  10   6   4     4273.28     3726.73    145.44 o 
  12   6   4     1503.35     1250.55     92.23 o 
  14   6   4      299.04      204.55     52.00 o 
  16   6   4     2766.07     2617.40    157.79 o 
  18   6   4     2900.04     2444.00    201.88 o 
  20   6   4      718.13      700.74    126.52 o 
  22   6   4     1826.91     1973.16    187.30 o 
  24   6   4     1879.23     2074.47    199.29 o 
  26   6   4      854.74     1183.80    170.18 o 
  28   6   4      802.80      912.01    165.51 o 
  30   6   4      733.84      810.63    162.81 o 
  32   6   4      401.04      560.74    375.75 o 
  34   6   4      362.00      257.49    175.12 o 
 -31   7   4      148.70      147.33    193.37 o 
 -29   7   4      289.13      362.79     98.55 o 
 -27   7   4       45.01       90.46     79.21 o 
 -25   7   4       13.09        0.00     59.40 o 
 -23   7   4       30.82       51.87     45.40 o 
 -21   7   4        2.86        0.00     42.69 o 
 -19   7   4        0.01        0.00     39.05 o 
 -17   7   4     1367.13     1346.61     84.34 o 
 -15   7   4      218.51      256.57     48.77 o 
 -13   7   4      200.81      226.37     77.54 o 
 -11   7   4      763.49      959.66     69.40 o 
  -9   7   4       45.10       36.05     35.01 o 
  -7   7   4       78.65       57.70     45.46 o 
  -5   7   4        8.61        5.30     45.07 o 
  -3   7   4      197.46      106.70     45.62 o 
  -1   7   4     1308.16     1274.98    110.58 o 
   1   7   4     1618.14     1508.32     99.08 o 
   3   7   4      374.71      402.80     62.74 o 
   5   7   4      303.93      387.82     61.83 o 
   7   7   4     2403.65     2353.21    155.85 o 
   9   7   4     1938.87     1777.38    111.44 o 
  11   7   4      623.71      699.01    135.07 o 
  13   7   4       16.20        0.00     44.28 o 
  15   7   4     1317.26     1665.23    137.10 o 
  17   7   4       14.53      106.20     82.84 o 
  19   7   4      248.63      271.91    106.98 o 
  21   7   4        0.00       63.56     92.60 o 
  23   7   4      222.85      311.28    158.16 o 
  25   7   4      269.23      197.21    113.64 o 
  27   7   4       61.08       56.15    124.25 o 
  29   7   4       38.27      178.85    123.92 o 
  31   7   4        3.36       29.40    206.37 o 
 -28   8   4      416.29      283.53     93.31 o 
 -26   8   4      520.29      367.85    100.55 o 
 -24   8   4      443.08      485.61    101.87 o 
 -22   8   4      276.32      203.89     82.20 o 
 -20   8   4      702.34      762.45     94.06 o 
 -18   8   4     1581.22     1577.08    159.75 o 
 -16   8   4     1607.86     1533.54    117.74 o 
 -14   8   4     3025.38     2689.27    159.30 o 
 -12   8   4     4500.06     3602.09    159.03 o 
 -10   8   4     2313.55     2331.09    134.09 o 
  -8   8   4     2817.64     2618.36    135.79 o 
  -6   8   4     4893.24     3748.94    157.49 o 
  -4   8   4     4534.58     3879.98    160.60 o 
  -2   8   4     2490.35     2129.05    119.73 o 
   0   8   4      426.41      312.52     61.84 o 
   2   8   4       26.95       85.26     51.25 o 
   4   8   4       11.26      133.32     53.11 o 
   6   8   4      830.35      760.76     82.36 o 
   8   8   4     1380.44     1321.05    131.19 o 
  10   8   4      427.18      520.09    100.01 o 
  12   8   4     1297.08     1345.28    159.52 o 
  14   8   4     2531.78     2575.23    207.89 o 
  16   8   4     1471.73     1689.56    181.55 o 
  18   8   4      962.92      923.68    148.98 o 
  20   8   4      573.02      771.21    377.58 o 
  22   8   4       85.43      147.11    105.48 o 
  24   8   4        3.98       14.21    101.65 o 
  26   8   4        6.70       40.88    111.81 o 
  28   8   4      158.07      167.23    151.08 o 
 -23   9   4       23.15       68.71     90.51 o 
 -21   9   4        4.83       69.77     76.05 o 
 -19   9   4       40.97        0.00     69.89 o 
 -17   9   4      122.86       37.52     71.54 o 
 -15   9   4       21.73        0.00     61.13 o 
 -13   9   4        7.69       29.13     65.04 o 
 -11   9   4       66.85       81.08     59.06 o 
  -9   9   4       15.02       38.34     55.17 o 
  -7   9   4       63.33      107.80     57.87 o 
  -5   9   4       38.51       45.21     53.10 o 
  -3   9   4        0.39       32.08     54.49 o 
  -1   9   4      101.95       80.13     55.21 o 
   1   9   4      295.38      305.23     99.44 o 
   3   9   4      877.22      893.17     93.25 o 
   5   9   4      623.60      674.28     84.86 o 
   7   9   4       31.33        0.00     49.78 o 
   9   9   4        2.17        0.00     88.27 o 
  11   9   4        4.51       46.11     88.85 o 
  13   9   4       32.19      138.74    112.89 o 
  15   9   4      174.83      164.23    108.36 o 
  17   9   4       33.50        0.00     95.21 o 
  19   9   4        0.83        0.00     97.28 o 
  21   9   4        0.04        0.00    100.87 o 
  23   9   4        3.47       26.75    112.83 o 
 -18  10   4      397.91      238.31    204.42 o 
 -16  10   4      693.59      715.98    123.20 o 
 -14  10   4      383.48      362.48    124.76 o 
 -12  10   4      126.49       17.77     76.05 o 
 -10  10   4       61.50      124.70     78.44 o 
  -8  10   4       96.03       78.63     70.84 o 
  -6  10   4      228.92      165.03     85.42 o 
  -4  10   4      363.20      390.87     79.64 o 
  -2  10   4      525.55      400.13     80.49 o 
   0  10   4      411.56      398.60     80.21 o 
   2  10   4      464.42      481.62     87.05 o 
   4  10   4      647.57      585.83    135.35 o 
   6  10   4     1056.62      886.00    155.39 o 
   8  10   4     1075.28      938.09    171.37 o 
  10  10   4      656.75      819.85    152.58 o 
  12  10   4      377.59      321.14    127.57 o 
  14  10   4      358.96      326.81    133.01 o 
  16  10   4      553.63      481.52    119.00 o 
  -5  11   4       36.62       34.29     78.57 o 
  -3  11   4       53.29       38.19     79.25 o 
  -1  11   4       47.37      114.22     83.31 o 
   1  11   4       14.63       55.62    165.55 o 
   3  11   4        0.79        0.00    156.67 o 
 -41   1   5      229.99      257.27    140.82 o 
 -39   1   5       22.28        0.00     70.70 o 
 -37   1   5        4.17        0.00     51.85 o 
 -35   1   5      183.76      244.13     62.18 o 
 -33   1   5     1622.70     1595.13    102.51 o 
 -31   1   5     1200.23     1235.03    115.33 o 
 -29   1   5     5749.85     5274.33    176.44 o 
 -27   1   5      860.88      967.76     90.99 o 
 -25   1   5     3303.45     3207.45     96.00 o 
 -23   1   5     1105.23     1108.91     75.19 o 
 -21   1   5     3239.93     3324.58    103.55 o 
 -19   1   5     3146.38     4031.41    148.53 o 
 -17   1   5       23.10       72.55     19.62 o 
 -15   1   5      651.67      634.49     38.21 o 
 -13   1   5    19184.76    18249.25    304.42 o 
 -11   1   5    22465.73    21261.36    349.10 o 
  -9   1   5    22483.41    20183.97    331.14 o 
  -7   1   5     5397.55     4369.13     85.47 o 
  -5   1   5     1349.24     1463.95     59.35 o 
  -3   1   5    20008.99    19192.42    444.79 o 
  -1   1   5       17.18       45.41     29.86 o 
   1   1   5     5154.60     4662.81    129.76 o 
   3   1   5     3256.69     2289.68     80.26 o 
   5   1   5       57.78       46.95     65.04 o 
   7   1   5      149.85      253.61     57.28 o 
   9   1   5     6096.35     5360.04    192.74 o 
  11   1   5    13443.85    13288.19    350.07 o 
  13   1   5    17741.55    14357.58    378.63 o 
  15   1   5     1799.10     1771.62     97.96 o 
  17   1   5    11194.29     9440.92    296.58 o 
  19   1   5     5880.44     5119.21    178.22 o 
  21   1   5     2000.02     1632.42    107.24 o 
  23   1   5     3870.70     3144.19    141.97 o 
  25   1   5     2851.64     2557.84    173.69 o 
  27   1   5       16.89      394.99     83.08 o 
  29   1   5      388.68      489.11     84.89 o 
  31   1   5      125.47      150.11     94.33 o 
  33   1   5     1142.31      849.57    109.82 o 
  35   1   5       84.48       15.95     76.63 o 
  37   1   5       43.00        0.00     75.12 o 
  39   1   5       79.61       76.88    321.24 o 
 -40   2   5       63.19      127.21    155.19 o 
 -38   2   5        2.37        0.00     69.66 o 
 -36   2   5       50.54       38.35     53.15 o 
 -34   2   5      123.36      113.04     98.20 o 
 -32   2   5        2.68        0.00     49.54 o 
 -30   2   5      424.93      478.17     53.53 o 
 -28   2   5        1.06       37.99     34.30 o 
 -26   2   5       17.96       10.75     28.82 o 
 -24   2   5      116.41      211.10     33.99 o 
 -22   2   5      423.68      450.91     42.97 o 
 -20   2   5      581.43      632.33     44.50 o 
 -18   2   5       51.31       41.54     23.34 o 
 -16   2   5      794.83      855.44     45.18 o 
 -14   2   5      543.15      668.77     47.33 o 
 -12   2   5     4738.01     4776.73    108.24 o 
 -10   2   5      750.08      854.14     39.72 o 
  -8   2   5      128.45       35.65     19.00 o 
  -6   2   5      143.70      122.04     19.27 o 
  -4   2   5      325.17      356.23     30.07 o 
  -2   2   5      149.27      127.01     25.07 o 
   0   2   5      512.11      579.63     41.19 o 
   2   2   5        6.99        0.00     33.21 o 
   4   2   5      113.09      128.94     44.55 o 
   6   2   5      239.26      180.62     41.78 o 
   8   2   5     3589.29     3350.35    128.16 o 
  10   2   5      402.75      636.59     84.68 o 
  12   2   5     1658.47     1764.09     94.12 o 
  14   2   5      442.30      516.35     71.03 o 
  16   2   5      369.11      407.43     60.71 o 
  18   2   5      275.46      329.84     67.74 o 
  20   2   5      130.19      223.59     57.71 o 
  22   2   5     2257.91     2380.36    129.86 o 
  24   2   5      211.01      212.60     66.23 o 
  26   2   5      727.62      699.83     91.34 o 
  28   2   5      768.73      574.38     87.79 o 
  30   2   5       12.48       21.78     81.99 o 
  32   2   5      104.34       91.58     70.68 o 
  34   2   5      477.89      258.90    147.98 o 
  36   2   5      177.80        0.00    140.59 o 
  38   2   5        1.82        0.00    150.00 o 
 -39   3   5       51.84      333.42    165.89 o 
 -37   3   5       33.26       97.57    140.71 o 
 -35   3   5     1505.74     1696.40    139.99 o 
 -33   3   5     1161.17     1369.28    104.52 o 
 -31   3   5       67.37       85.20     98.74 o 
 -29   3   5      790.69      832.53     79.37 o 
 -27   3   5     3601.18     3409.42    106.10 o 
 -25   3   5     1289.90     1426.14     69.25 o 
 -23   3   5     1266.49     1303.19     64.17 o 
 -21   3   5     1632.85     1690.81     68.34 o 
 -19   3   5      631.96      678.89     45.04 o 
 -17   3   5      327.71      386.99     35.36 o 
 -15   3   5      343.07      254.52     30.66 o 
 -13   3   5      760.98      811.78     42.21 o 
 -11   3   5     4975.39     4428.55    118.46 o 
  -9   3   5    38089.45    36685.73    658.82 o 
  -7   3   5    17388.38    16254.03    302.73 o 
  -5   3   5     2791.92     2415.25     74.35 o 
  -3   3   5     6465.45     5195.40    129.90 o 
  -1   3   5    16055.00    15996.20    341.99 o 
   1   3   5     5115.77     4438.85    138.95 o 
   3   3   5       43.19       13.48     30.89 o 
   5   3   5     1597.73     1547.20    244.78 o 
   7   3   5     8992.63     9538.30    648.39 o 
   9   3   5    12878.54    11692.55    317.89 o 
  11   3   5     1128.07      762.10     69.11 o 
  13   3   5     1130.41     1108.13     82.68 o 
  15   3   5     1204.23      902.39     80.18 o 
  17   3   5     1614.35     1780.27    106.96 o 
  19   3   5       28.91      102.83     55.75 o 
  21   3   5      145.46      206.02     61.51 o 
  23   3   5      439.03      362.75     99.86 o 
  25   3   5       58.89      340.71     70.00 o 
  27   3   5      304.03      371.75     77.80 o 
  29   3   5      638.00      618.51     95.91 o 
  31   3   5     1051.06     1038.27    173.98 o 
  33   3   5      411.88      529.59    268.28 o 
  35   3   5      379.40      541.12    166.22 o 
  37   3   5      374.06      454.77    237.99 o 
 -38   4   5       92.80      400.90    177.41 o 
 -36   4   5       92.04      106.61     63.23 o 
 -34   4   5      130.34      200.85     67.35 o 
 -32   4   5      437.74      467.55     68.60 o 
 -30   4   5       73.63      122.72     52.46 o 
 -28   4   5        4.05       11.64     43.22 o 
 -26   4   5      142.58      147.02     74.62 o 
 -24   4   5      181.60      246.12     77.75 o 
 -22   4   5      747.52      775.38     64.16 o 
 -20   4   5      231.30      201.59     33.56 o 
 -18   4   5      405.52      459.05     49.49 o 
 -16   4   5        3.05        0.00     22.44 o 
 -14   4   5      200.87      278.21     31.70 o 
 -12   4   5      534.76      525.63     44.96 o 
 -10   4   5      615.30      717.96     47.23 o 
  -8   4   5     1248.93     1232.51     63.01 o 
  -6   4   5     2446.01     2453.80     79.88 o 
  -4   4   5      772.10      843.78     48.55 o 
  -2   4   5     1854.11     1713.21     69.59 o 
   0   4   5       31.25        0.00     23.56 o 
   2   4   5      217.24      342.40     63.14 o 
   4   4   5      195.65      101.09     37.42 o 
   6   4   5      675.13      947.70     90.85 o 
   8   4   5      673.98      655.24     64.50 o 
  10   4   5      411.92      403.16     70.58 o 
  12   4   5      491.78      461.64     62.35 o 
  14   4   5       68.72       57.54     45.06 o 
  16   4   5      399.71      426.02     83.73 o 
  18   4   5      127.48      100.26     55.25 o 
  20   4   5       11.56       68.31     56.45 o 
  22   4   5      313.42      343.97     86.28 o 
  24   4   5      150.54      223.45     72.19 o 
  26   4   5      154.92      101.56     73.74 o 
  28   4   5      477.34      870.41    152.11 o 
  30   4   5        9.70       46.55    147.45 o 
  32   4   5        5.85      165.88    124.35 o 
  34   4   5        4.52        0.00    116.19 o 
  36   4   5       21.05       57.83    200.44 o 
 -37   5   5      297.35      284.73    103.12 o 
 -35   5   5      133.13      152.52     84.20 o 
 -33   5   5      428.43      610.47     83.11 o 
 -31   5   5     1313.14     1175.84    104.76 o 
 -29   5   5     1005.80     1046.23     96.49 o 
 -27   5   5      965.25     1022.35     99.15 o 
 -25   5   5     2762.62     2832.06    118.50 o 
 -23   5   5     3786.51     3587.34    145.45 o 
 -21   5   5      333.42      248.52     47.53 o 
 -19   5   5       75.83       95.86     38.12 o 
 -17   5   5     1218.14     1118.47     70.51 o 
 -15   5   5     1169.41     1396.01     79.04 o 
 -13   5   5      396.69      552.22     73.12 o 
 -11   5   5     2476.69     2901.70    136.74 o 
  -9   5   5     4293.00     3293.53     88.41 o 
  -7   5   5     1257.74     1211.38     71.54 o 
  -5   5   5     4045.52     3386.38    103.16 o 
  -3   5   5     9639.09     9149.03    216.33 o 
  -1   5   5    10838.50    10198.27    236.55 o 
   1   5   5     3770.38     3932.54    112.77 o 
   3   5   5     2002.36     1441.20     87.21 o 
   5   5   5      951.92     1019.77     80.99 o 
   7   5   5     1532.61     1475.87     67.08 o 
   9   5   5     7477.70     7714.74    236.08 o 
  11   5   5     7524.59     6504.14    210.29 o 
  13   5   5     1866.96     1757.28    138.18 o 
  15   5   5      621.92      721.86     80.13 o 
  17   5   5     1486.17     1132.80     95.60 o 
  19   5   5      241.81      199.57     63.07 o 
  21   5   5      197.38      435.27     72.05 o 
  23   5   5      781.65     1304.62    109.74 o 
  25   5   5     1155.42     1251.61    241.19 o 
  27   5   5     1245.89     1586.61    186.74 o 
  29   5   5      803.26     1018.98    166.16 o 
  31   5   5      751.72      775.56    163.95 o 
  33   5   5      303.40      295.91    233.54 o 
  35   5   5      247.15      410.89    162.92 o 
 -34   6   5       26.09      126.62     88.41 o 
 -32   6   5        8.08       61.27     66.70 o 
 -30   6   5      160.34      144.36     62.64 o 
 -28   6   5      193.12      239.10     65.54 o 
 -26   6   5       39.33       82.25     51.96 o 
 -24   6   5        0.74       24.49     67.52 o 
 -22   6   5        2.48        0.00     43.00 o 
 -20   6   5      851.71      949.35     77.41 o 
 -18   6   5      242.80      212.77     48.31 o 
 -16   6   5      663.19      706.77     85.96 o 
 -14   6   5       48.97       67.39     35.62 o 
 -12   6   5     3452.09     2785.14     99.80 o 
 -10   6   5      107.57      180.11     37.45 o 
  -8   6   5      201.97      203.07     38.11 o 
  -6   6   5       20.29       33.46     29.19 o 
  -4   6   5        0.25       39.08     28.54 o 
  -2   6   5       61.60       77.75     30.70 o 
   0   6   5      264.50      262.22     51.41 o 
   2   6   5      425.05      307.96     53.77 o 
   4   6   5      247.01      266.84     79.09 o 
   6   6   5      323.19      392.63     59.37 o 
   8   6   5      155.93      171.91     50.40 o 
  10   6   5      234.80      380.97     60.34 o 
  12   6   5       38.75       56.33     48.92 o 
  14   6   5     1430.25     1302.06    156.00 o 
  16   6   5      139.57      103.14     55.29 o 
  18   6   5      157.23      276.71     65.20 o 
  20   6   5      342.27      314.76    103.05 o 
  22   6   5       36.60       95.68     94.41 o 
  24   6   5      198.30      226.51    110.00 o 
  26   6   5      106.10      353.82    119.86 o 
  28   6   5        1.51        0.00    101.41 o 
  30   6   5       12.65        0.00    167.04 o 
  32   6   5        4.59        0.00    165.72 o 
 -31   7   5      623.28      712.59    125.22 o 
 -29   7   5      713.60      655.47    113.51 o 
 -27   7   5      337.06      195.37     66.20 o 
 -25   7   5      186.55      276.33     64.64 o 
 -23   7   5      777.75      771.96     85.41 o 
 -21   7   5     2266.04     2539.28    134.34 o 
 -19   7   5     1286.92      967.61     87.85 o 
 -17   7   5       12.42       39.48     44.87 o 
 -15   7   5       40.82      412.39     51.70 o 
 -13   7   5     2021.59     2282.43    110.36 o 
 -11   7   5     2536.39     2200.36     93.58 o 
  -9   7   5     3434.03     3218.88    123.77 o 
  -7   7   5     3326.23     3251.47    138.07 o 
  -5   7   5     1424.11     1359.48     97.16 o 
  -3   7   5     1354.54     1234.21     93.56 o 
  -1   7   5      424.55      375.10     60.31 o 
   1   7   5       12.44       53.51     42.90 o 
   3   7   5       83.27       95.40     45.12 o 
   5   7   5     1502.30     1804.27    109.83 o 
   7   7   5     1898.97     1989.57    112.44 o 
   9   7   5      364.90      381.55     61.60 o 
  11   7   5     2369.89     2546.91    128.01 o 
  13   7   5     4586.53     3810.03    250.00 o 
  15   7   5     1078.50     1121.94     98.80 o 
  17   7   5      656.06      663.96    119.69 o 
  19   7   5     1168.45     1321.97    160.57 o 
  21   7   5     1500.83     1397.76    199.72 o 
  23   7   5      596.49      729.89    336.11 o 
  25   7   5      268.05      352.78    124.54 o 
  27   7   5      175.67      205.91    165.40 o 
  29   7   5      169.54      333.65    132.76 o 
 -28   8   5       79.88       86.36     82.85 o 
 -26   8   5       60.39      191.18     98.08 o 
 -24   8   5        7.07       25.24     72.16 o 
 -22   8   5        5.89       45.61     53.64 o 
 -20   8   5      161.87      134.03     74.42 o 
 -18   8   5      324.92      403.59     65.52 o 
 -16   8   5        3.79        0.00     61.20 o 
 -14   8   5       56.26      138.82     70.55 o 
 -12   8   5       32.21        0.00     62.58 o 
 -10   8   5       67.74      133.35     66.16 o 
  -8   8   5     1146.05     1048.66    115.94 o 
  -6   8   5      521.69      599.43     89.94 o 
  -4   8   5        5.10       69.98     48.79 o 
  -2   8   5      201.08      101.49     55.78 o 
   0   8   5       13.05       51.16     48.83 o 
   2   8   5     1147.06     1148.84    159.96 o 
   4   8   5     1003.19     1040.89     94.93 o 
   6   8   5      295.69      438.34     71.49 o 
   8   8   5        0.37        0.00     46.17 o 
  10   8   5        5.84        3.66     50.94 o 
  12   8   5      321.85      324.70     70.84 o 
  14   8   5      166.58      113.89    131.66 o 
  16   8   5        8.07       36.82     85.47 o 
  18   8   5      406.64      338.71    111.35 o 
  20   8   5      104.44      241.65    108.75 o 
  22   8   5       17.06       28.77    101.87 o 
  24   8   5       47.04       27.90    104.45 o 
  26   8   5        1.21       82.24    137.25 o 
 -23   9   5      374.06      330.06    112.74 o 
 -21   9   5      325.89      148.95    161.78 o 
 -19   9   5      220.68      328.29    114.88 o 
 -17   9   5      611.50      559.39    108.52 o 
 -15   9   5     1056.48     1094.90    135.02 o 
 -13   9   5     1306.40     1341.90    279.71 o 
 -11   9   5     1456.06     1596.38    235.28 o 
  -9   9   5     1219.84     1015.27    201.18 o 
  -7   9   5      382.68      287.22     80.33 o 
  -5   9   5      247.53      184.13     73.87 o 
  -3   9   5      762.20      945.61    212.18 o 
  -1   9   5      929.96      940.59    127.91 o 
   1   9   5     1613.65     1578.88    117.69 o 
   3   9   5     1195.41      993.97     98.80 o 
   5   9   5       89.53        0.00     51.64 o 
   7   9   5       51.94      127.15     59.47 o 
   9   9   5      634.78      713.85     88.95 o 
  11   9   5      943.63     1032.45    154.93 o 
  13   9   5      503.85      681.57    135.75 o 
  15   9   5      336.22      354.76    119.58 o 
  17   9   5      278.75      220.40    112.27 o 
  19   9   5      231.14      289.24    120.86 o 
  21   9   5      313.44      467.27    133.13 o 
 -16  10   5       12.81        0.00     79.23 o 
 -14  10   5        2.68       68.38     81.04 o 
 -12  10   5        2.51        0.00     67.91 o 
 -10  10   5       18.71        0.00     87.22 o 
  -8  10   5        0.01        0.00     67.36 o 
  -6  10   5       49.62       25.47     71.57 o 
  -4  10   5        7.77       33.23     69.67 o 
  -2  10   5       15.28        0.00     71.26 o 
   0  10   5        0.51       27.46     66.02 o 
   2  10   5       19.89        0.00    104.83 o 
   4  10   5        2.20        4.45     67.98 o 
   6  10   5        0.19        1.32    141.20 o 
   8  10   5       32.49       63.85    152.06 o 
  10  10   5       55.37        0.00    151.73 o 
  12  10   5       70.06       39.13    110.20 o 
  14  10   5       55.66       18.01    109.47 o 
 -40   0   6      467.33      542.39    156.85 o 
 -38   0   6     1416.68     1763.51    213.53 o 
 -36   0   6     1067.76      873.88    306.86 o 
 -34   0   6      706.33      841.10    126.58 o 
 -32   0   6       88.77       94.57    141.70 o 
 -30   0   6     9685.75    12047.33    423.46 o 
 -28   0   6     2281.39     2408.55    148.68 o 
 -26   0   6     4059.35     4247.18    193.50 o 
 -24   0   6     3857.82     4047.85    265.54 o 
 -22   0   6     3969.87     4753.58    158.64 o 
 -20   0   6      198.14      567.98     50.75 o 
 -18   0   6       28.76       60.25     30.51 o 
 -16   0   6     2548.50     2908.16     97.55 o 
 -14   0   6     8232.04     7870.19    204.70 o 
 -12   0   6     1582.33     1286.04     60.82 o 
 -10   0   6     3345.87     3756.64    112.16 o 
  -8   0   6    31311.82    32676.71   1152.80 o 
  -6   0   6    10376.49    10164.86    309.55 o 
  -2   0   6    29122.60    33636.20   1255.64 o 
   0   0   6    15921.63    25358.49    758.87 o 
   2   0   6    44162.95    39830.64   1126.32 o 
   4   0   6     3546.44     5831.02    256.55 o 
   6   0   6    19024.95    26077.90   1115.21 o 
   8   0   6     1418.11     2181.91    104.84 o 
  10   0   6      527.99      480.09     61.20 o 
  14   0   6       84.17      820.96    125.57 o 
  16   0   6      287.71      275.85    112.25 o 
  18   0   6     1452.25     1277.26    175.55 o 
  20   0   6     3592.27     3810.21    287.79 o 
  22   0   6      992.80     1532.76    209.75 o 
  24   0   6      701.71     1807.45    244.94 o 
  26   0   6      929.45     1637.03    253.52 o 
  28   0   6     9173.04    10333.50    627.74 o 
  30   0   6      141.67        0.00    173.46 o 
  32   0   6      199.58      257.07    217.57 o 
  34   0   6      495.97      545.79    241.29 o 
  36   0   6      694.49     1050.49    288.05 o 
  38   0   6      144.17      320.15    104.49 o 
 -39   1   6      285.22      177.04    107.44 o 
 -37   1   6       96.93      161.97     66.76 o 
 -35   1   6       34.97       95.20     77.77 o 
 -33   1   6      207.05      181.03     59.82 o 
 -31   1   6     1221.91     1307.08     89.67 o 
 -29   1   6       11.33      291.49     54.40 o 
 -25   1   6      359.01      968.90     57.44 o 
 -23   1   6       17.10       12.74     27.23 o 
 -21   1   6      236.97      258.30     34.93 o 
 -19   1   6     2543.47     2276.19     73.10 o 
 -17   1   6     1699.16     1796.55     66.65 o 
 -15   1   6     3933.29     4011.81     86.11 o 
 -13   1   6     6197.67     6866.69    128.86 o 
 -11   1   6     1750.37     1801.44     49.49 o 
  -9   1   6     6230.41     6794.86    126.43 o 
  -7   1   6     1633.04     1868.01     61.44 o 
  -5   1   6     3502.59     3867.69     99.21 o 
  -3   1   6     5934.34     6961.18    181.86 o 
  -1   1   6     9090.30    10302.12    255.32 o 
   3   1   6      895.29     1920.84     66.75 o 
   5   1   6     1999.29     2055.84     88.58 o 
   7   1   6     3695.59     4941.89    153.18 o 
   9   1   6     1058.90     1468.59    141.52 o 
  13   1   6      188.70     1651.81    236.10 o 
  15   1   6     1033.97     1186.00    105.60 o 
  17   1   6      346.87     1026.52     83.14 o 
  19   1   6       75.56      152.03     57.47 o 
  21   1   6       94.26        4.74     55.11 o 
  23   1   6     2719.82     2420.14    127.71 o 
  25   1   6     4347.93     3576.28    175.57 o 
  27   1   6      700.01      664.95     94.30 o 
  29   1   6      120.40      486.49     89.88 o 
  31   1   6       50.89       30.37     71.53 o 
  33   1   6       30.95       35.20     81.61 o 
  35   1   6       46.75       72.16     80.31 o 
  37   1   6       58.86      133.30     89.40 o 
  39   1   6       30.87        0.00    170.22 o 
 -40   2   6      127.65      299.44    214.44 o 
 -38   2   6      142.01      125.78     66.91 o 
 -36   2   6       88.77      105.76     74.45 o 
 -34   2   6       68.61      100.44    107.15 o 
 -32   2   6       28.76      126.60     57.25 o 
 -30   2   6      909.60      884.60     64.94 o 
 -28   2   6     2427.20     2573.81     91.43 o 
 -26   2   6     1615.99     2497.53     87.41 o 
 -22   2   6      376.47      570.16     45.96 o 
 -20   2   6     3119.41     3042.15     89.69 o 
 -18   2   6     3162.15     3014.34     86.99 o 
 -16   2   6     1445.72     1661.48     60.91 o 
 -14   2   6    14466.29    17662.53    366.53 o 
 -12   2   6      108.60      341.91     33.88 o 
 -10   2   6     3628.45     4730.64     95.58 o 
  -8   2   6     7795.81    12579.00    263.05 o 
  -6   2   6    16103.67    17913.29    363.07 o 
  -4   2   6    13279.00    12815.10    267.72 o 
  -2   2   6    18912.26    18486.52    436.37 o 
   4   2   6    10898.88    15126.06    386.90 o 
   6   2   6    17812.91    19527.31    494.35 o 
   8   2   6     6935.05     6469.39    193.59 o 
  10   2   6     1170.18     1244.64     79.58 o 
  12   2   6    16371.55    18444.20    477.75 o 
  14   2   6     2664.49     2327.98    172.96 o 
  16   2   6      848.79     1639.74    130.54 o 
  18   2   6     1314.93     1969.02    113.24 o 
  20   2   6      534.63      724.76     81.80 o 
  22   2   6     2772.92     2452.81    144.15 o 
  24   2   6     3758.78     3546.21    240.51 o 
  26   2   6     1134.01     1742.81    124.10 o 
  28   2   6      316.93      739.21     97.84 o 
  30   2   6      484.90      277.35     80.63 o 
  32   2   6      320.28      206.35     85.71 o 
  34   2   6       64.50       81.64    102.49 o 
  36   2   6        2.74        0.00    140.45 o 
  38   2   6      219.64      145.96    163.75 o 
 -39   3   6      456.36      414.94    112.15 o 
 -37   3   6      282.78      444.09    104.36 o 
 -35   3   6      165.39      221.14     90.37 o 
 -33   3   6      178.23      127.66     59.03 o 
 -31   3   6      358.81      447.25     98.74 o 
 -29   3   6       11.12       45.67     59.48 o 
 -27   3   6      552.74      624.77     55.03 o 
 -25   3   6     1999.83     1991.92     83.62 o 
 -23   3   6     1790.58     1818.94     74.59 o 
 -21   3   6      460.03      409.67     41.71 o 
 -19   3   6       99.02       71.01     28.48 o 
 -17   3   6     1118.58     1186.06     55.75 o 
 -15   3   6        9.29      120.63     29.87 o 
 -13   3   6      698.43      782.25     44.02 o 
 -11   3   6      629.78      799.14     42.57 o 
  -9   3   6     1917.68     2215.52     56.71 o 
  -7   3   6     2752.38     2921.57     73.96 o 
  -5   3   6     5963.47     5915.96    126.29 o 
  -3   3   6     2105.63     3445.99     96.50 o 
  -1   3   6     1301.35     1667.71     61.26 o 
   1   3   6     4452.55     5150.99    156.97 o 
   7   3   6      512.84      965.91     68.24 o 
   9   3   6      152.16      313.16     53.07 o 
  11   3   6       74.37      307.35     54.99 o 
  13   3   6      493.00      639.35    123.07 o 
  15   3   6       91.45      491.05     83.86 o 
  17   3   6      157.45      326.78    104.99 o 
  19   3   6       28.06      163.11     59.98 o 
  21   3   6        2.49      529.26     80.83 o 
  23   3   6       45.36      582.87     84.59 o 
  25   3   6       35.50       32.88     64.33 o 
  27   3   6      109.12      281.95     76.68 o 
  29   3   6      188.27      245.74     81.37 o 
  31   3   6        1.00       24.59    102.07 o 
  33   3   6       27.77        0.00    124.86 o 
  35   3   6       16.81      178.44    164.40 o 
  37   3   6        1.32      210.87    281.41 o 
 -38   4   6       30.47       49.39    168.02 o 
 -36   4   6        7.06       37.82     89.83 o 
 -34   4   6      269.29      387.52     85.01 o 
 -32   4   6      829.57      998.41     99.10 o 
 -30   4   6      417.61      626.61     80.29 o 
 -28   4   6      857.85      933.99    205.86 o 
 -26   4   6      491.36      685.81     75.33 o 
 -24   4   6      204.36      354.07     57.78 o 
 -22   4   6     1670.80     1450.97    101.18 o 
 -20   4   6     4336.13     4388.04    181.43 o 
 -18   4   6     3016.31     3373.43     95.72 o 
 -16   4   6     1887.66     3472.68    125.56 o 
 -14   4   6     3801.99     5019.27    120.99 o 
 -12   4   6     4528.90     4664.54    113.35 o 
 -10   4   6     3694.10     3807.79     96.97 o 
  -8   4   6     6315.54     7741.71    215.82 o 
  -4   4   6      360.67     1145.52     92.18 o 
  -2   4   6      596.03     1496.58    103.93 o 
   0   4   6     3594.39     3606.09    104.62 o 
   2   4   6     3886.77     3275.69     98.91 o 
   4   4   6    11300.07    11574.70    317.56 o 
   6   4   6     9336.85     9331.19    267.64 o 
   8   4   6     2544.47     3099.41    216.48 o 
  10   4   6     1729.54     2795.49    161.37 o 
  12   4   6     4421.57     4973.56    174.08 o 
  14   4   6     5806.18     5741.44    195.73 o 
  16   4   6     2662.17     2925.53    132.42 o 
  18   4   6      519.65     1670.58    110.22 o 
  20   4   6      307.75      596.72     82.11 o 
  22   4   6      699.54      877.42     96.38 o 
  24   4   6      585.13      679.60    123.11 o 
  26   4   6      444.41      870.56    102.29 o 
  28   4   6      213.44      390.99     88.40 o 
  30   4   6      623.36      909.73    162.35 o 
  32   4   6      515.28      653.75    158.86 o 
  34   4   6      198.99      118.32    281.92 o 
  36   4   6      114.37      234.66    299.03 o 
 -35   5   6      142.71      115.15     66.05 o 
 -33   5   6      140.15      250.84     71.00 o 
 -31   5   6        3.67        9.91     70.84 o 
 -29   5   6      382.09      341.95     76.28 o 
 -27   5   6        0.11       36.54     50.16 o 
 -25   5   6     1921.87     2007.22    117.43 o 
 -23   5   6     3413.59     3354.95    137.96 o 
 -21   5   6     1609.75     1671.30    102.36 o 
 -19   5   6        8.80      239.09     49.07 o 
 -17   5   6      624.39     1165.42     82.73 o 
 -15   5   6     2495.90     2085.79     98.63 o 
 -13   5   6       14.76       21.42     31.70 o 
 -11   5   6     1464.93     1516.35     61.70 o 
  -9   5   6     1902.32     1971.92     78.72 o 
  -7   5   6      342.24      670.45     75.26 o 
  -5   5   6      268.30      373.97     40.66 o 
  -3   5   6     1616.91     2830.28     92.28 o 
  -1   5   6      291.56      473.72     43.25 o 
   1   5   6     3787.10     4276.07    121.63 o 
   3   5   6      288.59      402.70     42.74 o 
   5   5   6     1102.71     1297.91     66.00 o 
   7   5   6     1059.28     1602.84     93.79 o 
   9   5   6      139.21      613.30     68.48 o 
  11   5   6        0.05       56.82     46.10 o 
  13   5   6      754.57     1137.08     90.23 o 
  15   5   6     1615.77     2025.97    119.87 o 
  17   5   6     1152.70     1138.40     99.38 o 
  19   5   6      272.82      751.43     87.53 o 
  23   5   6       90.27      703.28     92.10 o 
  25   5   6        3.69       39.17    174.28 o 
  27   5   6      153.21      263.27    173.79 o 
  29   5   6       43.46      137.56    133.47 o 
  31   5   6       36.68       67.49    126.76 o 
  33   5   6       67.98      263.12    322.39 o 
 -34   6   6      763.12      765.79    158.43 o 
 -32   6   6     1010.70     1055.09    107.32 o 
 -30   6   6     1475.31     1654.15    124.04 o 
 -28   6   6     1375.72     1546.42    115.59 o 
 -26   6   6     1047.38     1037.62     98.26 o 
 -24   6   6     1628.97     1399.79    105.18 o 
 -22   6   6      993.06     1098.61     92.24 o 
 -20   6   6      747.52      795.56    109.53 o 
 -18   6   6     2770.37     2734.59    144.44 o 
 -16   6   6     2711.60     2181.11    107.64 o 
 -14   6   6      293.83      658.88     66.43 o 
 -12   6   6       30.62      459.73     74.77 o 
 -10   6   6      569.17      595.07     63.24 o 
  -8   6   6      677.70      606.43     61.61 o 
  -6   6   6     1349.62     1428.43     80.45 o 
  -4   6   6     2693.21     3206.81    104.46 o 
  -2   6   6     1604.47     1538.17     77.30 o 
   0   6   6      663.66     1012.40     80.29 o 
   2   6   6     1929.14     2465.51    114.66 o 
   4   6   6     1531.28     1733.63    102.53 o 
   6   6   6      167.84      344.00     71.31 o 
   8   6   6      507.28      598.32    113.63 o 
  10   6   6     1382.72     1479.37    111.25 o 
  12   6   6     1946.07     1547.02    125.87 o 
  14   6   6      178.35      869.79     86.41 o 
  16   6   6      461.36     1222.40     99.41 o 
  18   6   6      171.14      470.10     76.21 o 
  20   6   6      442.65      768.25    104.42 o 
  22   6   6      165.66      643.09    191.24 o 
  24   6   6      297.08      499.95    128.48 o 
  26   6   6     1117.77     1658.58    192.63 o 
  28   6   6     1026.59     1166.52    175.56 o 
  30   6   6      331.17      877.40    167.23 o 
  32   6   6      281.59      552.55    314.51 o 
 -31   7   6        0.11       49.47     74.73 o 
 -29   7   6       53.60       21.21     67.61 o 
 -27   7   6       82.24       69.02     78.38 o 
 -25   7   6      216.06      199.12     63.33 o 
 -23   7   6      232.42      193.30     63.79 o 
 -21   7   6      142.69      166.93     59.95 o 
 -19   7   6      185.37      362.43     65.23 o 
 -17   7   6       38.83       76.38     49.41 o 
 -15   7   6     1530.19     1280.25     93.06 o 
 -13   7   6       89.76      540.58     66.07 o 
 -11   7   6      203.37      370.57     56.70 o 
  -9   7   6     1195.79     1371.85     89.16 o 
  -7   7   6     3162.91     3204.68    175.56 o 
  -5   7   6     2260.11     2090.35    138.45 o 
  -3   7   6      534.60      521.84     86.54 o 
  -1   7   6      246.34      268.27     71.99 o 
   1   7   6      132.00      126.34     50.66 o 
   3   7   6      127.49      809.87     81.21 o 
   5   7   6      467.58     1256.10    191.78 o 
   7   7   6      270.32      650.51     77.44 o 
   9   7   6      675.49      753.13     83.55 o 
  11   7   6     1628.49     1502.03    108.83 o 
  13   7   6      105.52      569.94     78.69 o 
  15   7   6       48.69      119.77     59.02 o 
  17   7   6      706.37      870.84     96.39 o 
  19   7   6       27.53       61.54     89.22 o 
  21   7   6       46.13      114.20    117.01 o 
  23   7   6       60.80      111.23    215.26 o 
  25   7   6       12.22       76.61    101.84 o 
  27   7   6        0.53        0.00    106.79 o 
  29   7   6       10.24      112.91    126.30 o 
 -26   8   6      429.48      534.08     85.20 o 
 -24   8   6       25.86        0.00     54.20 o 
 -22   8   6        4.91      109.41     70.55 o 
 -20   8   6      104.64      266.22     65.79 o 
 -18   8   6      284.10      334.21     66.60 o 
 -16   8   6      524.35      606.44    104.79 o 
 -14   8   6     1500.13     1487.74    182.59 o 
 -12   8   6      909.24     1305.80    133.62 o 
 -10   8   6      980.61     1314.36    161.33 o 
  -8   8   6     2642.07     3110.53    300.44 o 
  -6   8   6     2698.34     3256.98    183.98 o 
  -4   8   6     2070.70     2310.41    228.42 o 
  -2   8   6     1188.50     1316.88    125.09 o 
   0   8   6     1402.41     1809.22    143.00 o 
   2   8   6     2304.38     2235.74    148.14 o 
   4   8   6     2861.31     3204.74    174.33 o 
   6   8   6     2504.02     2556.58    397.28 o 
   8   8   6     1052.70     1420.69    110.53 o 
  10   8   6      849.04     1133.11    102.35 o 
  12   8   6      934.39     1291.42    108.53 o 
  14   8   6      343.08      621.02     87.58 o 
  16   8   6      648.25      839.47    145.71 o 
  18   8   6      774.12      846.48    145.22 o 
  20   8   6      243.46      283.34    112.87 o 
  22   8   6      152.92      249.91    155.36 o 
  24   8   6      384.19      485.32    139.13 o 
 -21   9   6       56.58        0.00     73.96 o 
 -19   9   6      113.33        0.00     93.15 o 
 -17   9   6       57.13      144.26     82.14 o 
 -15   9   6       67.84      201.07    154.70 o 
 -13   9   6      154.66      347.42     93.16 o 
 -11   9   6       60.53        0.00     67.69 o 
  -9   9   6        1.95       18.45     90.51 o 
  -7   9   6        1.77        0.00     66.04 o 
  -5   9   6      111.20        0.00     91.67 o 
  -3   9   6       93.38      137.66     71.60 o 
  -1   9   6       44.18       63.44     62.02 o 
   1   9   6      151.04       78.85     65.10 o 
   3   9   6      133.16      114.40     74.88 o 
   5   9   6      119.11      175.84     86.57 o 
   7   9   6        0.50        0.00     62.63 o 
   9   9   6      151.17      228.09     88.21 o 
  11   9   6      441.40      346.95    163.27 o 
  13   9   6      568.26      742.33    219.90 o 
  15   9   6      353.77      410.19    130.44 o 
  17   9   6      151.73       46.41    150.09 o 
  19   9   6        0.50       71.29    111.32 o 
 -14  10   6      652.27      802.48    334.63 o 
 -12  10   6      684.46      627.63    119.99 o 
 -10  10   6      718.84      527.40    108.96 o 
  -8  10   6      881.04      917.84    132.82 o 
  -6  10   6      610.76      661.53    118.78 o 
  -4  10   6      247.12      117.46     78.10 o 
  -2  10   6       41.55      130.62     79.12 o 
   0  10   6       19.96       84.70     72.14 o 
   2  10   6      111.20      142.62     79.17 o 
   4  10   6      251.87      296.42     90.56 o 
   6  10   6      439.63      734.92    131.51 o 
   8  10   6      430.94      657.36    208.37 o 
  10  10   6      297.07      768.59    224.82 o 
  12  10   6      152.36      136.60    172.80 o 
 -39   1   7      562.77      617.56    107.26 o 
 -37   1   7      281.02      245.88     87.05 o 
 -35   1   7      601.37      760.00    119.77 o 
 -33   1   7      700.98      958.82     93.70 o 
 -31   1   7     1513.57     1566.27    175.47 o 
 -25   1   7     2377.81     3046.23     98.76 o 
 -23   1   7     2714.22     3091.14     92.74 o 
 -21   1   7     2815.96     3197.29     92.13 o 
 -19   1   7     1203.70     1277.83     58.86 o 
 -17   1   7      765.09     1128.93     52.97 o 
 -15   1   7    13624.85    11824.04    208.90 o 
 -13   1   7     7130.39     7853.60    146.76 o 
 -11   1   7     5581.49     6506.07    124.87 o 
  -9   1   7     7103.36     9596.59    187.28 o 
  -7   1   7     4783.32     6984.28    161.44 o 
  -5   1   7      397.28      738.08     63.20 o 
  -3   1   7     8255.42    11997.28    295.19 o 
  -1   1   7     2996.72     3122.03    102.38 o 
   1   1   7    13430.10    14756.93    314.10 o 
   3   1   7     1454.39     1651.17     64.97 o 
   5   1   7     9324.43     9286.65    215.34 o 
   7   1   7     9801.20    10486.06    240.15 o 
   9   1   7     5432.86     6398.48    162.84 o 
  11   1   7     5765.12     6661.17    203.21 o 
  15   1   7     1003.34     1405.00     94.00 o 
  17   1   7      208.30      608.47    135.50 o 
  19   1   7     1265.71     1819.81    179.22 o 
  21   1   7     1653.61     2295.94    126.42 o 
  23   1   7     2054.39     2632.71    223.17 o 
  25   1   7     2355.20     2062.11    135.03 o 
  27   1   7     4937.34     3707.31    169.68 o 
  29   1   7      758.92     1084.02    116.29 o 
  31   1   7      598.12      744.04    134.64 o 
  33   1   7      815.36      680.04    185.27 o 
  35   1   7      174.45        8.26     83.73 o 
  37   1   7        4.68      226.98    159.55 o 
 -38   2   7       16.99      149.93     96.08 o 
 -36   2   7      243.34      259.60     81.28 o 
 -34   2   7      544.71      558.68     82.41 o 
 -32   2   7      416.46      502.49    103.46 o 
 -30   2   7        4.10       50.98     45.30 o 
 -28   2   7      303.12      439.45     63.05 o 
 -26   2   7      206.91      232.00     45.28 o 
 -24   2   7       38.15       62.29     35.13 o 
 -22   2   7      147.88      222.13     40.17 o 
 -20   2   7      156.06      347.18     39.89 o 
 -18   2   7      208.20      283.24     35.29 o 
 -16   2   7      492.05      777.93     48.02 o 
 -14   2   7        1.99      116.17     28.68 o 
 -12   2   7       39.94       71.61     22.00 o 
 -10   2   7      488.20      824.71     42.20 o 
  -8   2   7     1134.39     1306.19     56.55 o 
  -6   2   7      184.90      366.23     36.62 o 
  -4   2   7     3670.74     3638.85     99.91 o 
  -2   2   7     1754.03     2036.13     80.88 o 
   0   2   7      685.48     1137.51     80.97 o 
   4   2   7      566.55      806.58     58.85 o 
   6   2   7      301.32      765.96     61.94 o 
   8   2   7      873.46     1167.18     77.11 o 
  10   2   7      136.91       99.03     48.30 o 
  12   2   7      416.34      624.68     70.87 o 
  14   2   7      364.11      562.25     71.37 o 
  16   2   7      133.46      231.08     71.37 o 
  18   2   7      999.70     1039.64    210.92 o 
  20   2   7      325.94      270.04     98.12 o 
  22   2   7        6.57        0.00     69.66 o 
  24   2   7      204.83      164.14     85.52 o 
  26   2   7       99.63      211.21     97.93 o 
  28   2   7      181.60        0.00     69.30 o 
  30   2   7      175.54      341.12     90.20 o 
  32   2   7      114.12      151.04     82.41 o 
  34   2   7       30.66        0.00     81.85 o 
  36   2   7      213.77       58.53     87.19 o 
 -37   3   7      245.73      407.38    280.94 o 
 -35   3   7     1010.08     1123.05    253.35 o 
 -33   3   7     1424.51     1592.45    176.99 o 
 -31   3   7       30.73      154.27     56.52 o 
 -29   3   7       36.43       91.42     43.11 o 
 -27   3   7     2038.96     2275.31    135.25 o 
 -25   3   7     3126.98     2899.08    102.84 o 
 -23   3   7      527.03      680.26     58.07 o 
 -21   3   7       88.76      123.39     37.10 o 
 -19   3   7     4139.92     4328.14    130.25 o 
 -17   3   7     3764.15     3697.34    135.57 o 
 -15   3   7     3477.03     3766.61    110.52 o 
 -13   3   7     3982.13     4077.77    115.66 o 
 -11   3   7     7220.66     9504.97    221.12 o 
  -1   3   7     5517.13     6140.44    133.62 o 
   1   3   7     7809.43     7199.57    207.08 o 
   3   3   7     8562.72     7897.41    233.87 o 
   5   3   7     7816.75     6310.42    191.73 o 
   7   3   7    12279.23    11675.95    319.76 o 
   9   3   7     8340.34     9738.29    278.50 o 
  11   3   7     2080.80     3126.52    126.65 o 
  13   3   7      985.01     2064.60    132.87 o 
  15   3   7     1223.11     2368.45    118.61 o 
  17   3   7     1830.42     2672.84    127.81 o 
  19   3   7      316.69      187.72     87.03 o 
  21   3   7      383.28      583.35     85.36 o 
  23   3   7      351.58     1205.78    109.63 o 
  25   3   7      620.40     1172.56    112.11 o 
  27   3   7      323.78      131.15     71.56 o 
  29   3   7      277.46      295.23     86.51 o 
  31   3   7      287.50      533.42     99.58 o 
  33   3   7        2.23      324.16    198.22 o 
  35   3   7       11.51        0.00    462.11 o 
 -36   4   7       70.02      145.63    204.56 o 
 -34   4   7      123.97      120.56     62.99 o 
 -32   4   7       13.33       28.94     84.95 o 
 -30   4   7      276.92      347.58     82.40 o 
 -28   4   7      279.68      305.72     62.82 o 
 -26   4   7       88.55      153.32     51.20 o 
 -24   4   7     1275.88     1183.50    106.65 o 
 -22   4   7      103.55      159.90     50.21 o 
 -20   4   7      249.91      245.78     41.36 o 
 -18   4   7        5.83        0.00     31.67 o 
 -16   4   7      223.38      237.47     40.37 o 
 -14   4   7      465.29      634.68     68.19 o 
 -12   4   7      366.16      489.88     45.50 o 
 -10   4   7       65.22      100.20     31.70 o 
  -8   4   7      496.16      653.98     59.87 o 
  -6   4   7      331.99      335.30     52.60 o 
  -4   4   7        0.82       86.40     36.09 o 
   0   4   7     4540.77     4524.72    154.84 o 
   2   4   7      191.41      254.67     36.92 o 
   4   4   7       88.80      237.20    114.64 o 
   6   4   7      797.22      843.18     71.15 o 
   8   4   7       52.21       56.96     44.38 o 
  10   4   7      375.85      504.26     64.81 o 
  12   4   7      161.12      411.22     64.17 o 
  14   4   7        5.82      119.44     55.19 o 
  16   4   7       29.24       14.68     53.96 o 
  18   4   7      385.70      315.09     92.24 o 
  20   4   7      288.97      298.26     74.55 o 
  22   4   7       22.68      441.30     82.73 o 
  24   4   7       72.61       41.53     66.38 o 
  26   4   7        0.01      114.50     75.61 o 
  28   4   7        9.43       52.25     75.66 o 
  30   4   7        5.88       72.91    117.63 o 
  32   4   7        4.00       94.05    310.21 o 
  34   4   7        2.33      120.88    140.21 o 
 -35   5   7      303.49      358.26     82.53 o 
 -33   5   7      473.81      557.13     88.94 o 
 -31   5   7      632.10      558.15    116.66 o 
 -29   5   7     1119.53     1329.12    107.37 o 
 -27   5   7      793.04      651.53     81.91 o 
 -25   5   7      472.31      705.61    138.69 o 
 -23   5   7      438.84      672.63     75.24 o 
 -21   5   7      644.81      937.51     83.57 o 
 -19   5   7      978.39     1075.18    143.61 o 
 -17   5   7     2082.44     2144.69    148.44 o 
 -15   5   7     6226.73     5875.30    189.34 o 
 -13   5   7     4856.98     5114.72    184.60 o 
 -11   5   7      604.39     1739.21    106.39 o 
  -7   5   7      844.37     2017.11     93.55 o 
  -5   5   7      748.17     1264.10    112.34 o 
  -3   5   7      456.84      645.31     58.89 o 
  -1   5   7     2479.03     2394.74    129.99 o 
   1   5   7     1314.27     1177.71     74.37 o 
   3   5   7     1839.33     1807.00     86.77 o 
   5   5   7     3669.78     3307.71    120.05 o 
   7   5   7     7576.75     6760.26    279.50 o 
   9   5   7     3652.89     3535.58    142.95 o 
  11   5   7     1939.33     2869.56    114.43 o 
  15   5   7      814.56     1289.76    167.11 o 
  17   5   7      607.80      906.86     93.01 o 
  19   5   7     1196.97     1189.38    107.22 o 
  21   5   7      867.19     1153.77    160.82 o 
  23   5   7      208.88      268.39     77.48 o 
  25   5   7      530.95      687.96    112.05 o 
  27   5   7      705.54     1308.19    237.19 o 
  29   5   7      329.33      740.45    223.18 o 
  31   5   7      240.64      438.69    428.40 o 
  33   5   7      248.07      281.82    289.82 o 
 -32   6   7        5.45       72.20     74.76 o 
 -30   6   7      102.08      136.48     66.36 o 
 -28   6   7      304.10      267.31     70.68 o 
 -26   6   7      146.01      115.50     59.59 o 
 -24   6   7       32.81       40.36     51.79 o 
 -22   6   7       94.49      110.08     51.74 o 
 -20   6   7      508.10      382.80     65.33 o 
 -18   6   7      674.04      978.89     86.04 o 
 -16   6   7     1704.70     1954.94    110.09 o 
 -14   6   7      832.45      918.97    158.83 o 
 -12   6   7       38.29      350.27     56.62 o 
 -10   6   7      785.73      999.02    154.69 o 
  -8   6   7      224.44      543.63     61.27 o 
  -6   6   7      837.18      905.70    100.28 o 
  -4   6   7     2393.59     2050.74    155.33 o 
  -2   6   7      539.44      588.38     61.24 o 
   0   6   7       13.39      131.58     60.45 o 
   4   6   7      348.80      596.03     88.90 o 
   6   6   7      990.17     1056.55    135.99 o 
   8   6   7      596.11     1075.13    157.19 o 
  10   6   7     1202.82     1090.08     93.50 o 
  12   6   7       24.89      303.43     83.62 o 
  14   6   7      164.07      697.30    100.05 o 
  16   6   7      438.01      880.26     92.36 o 
  18   6   7      150.17      378.74     94.29 o 
  20   6   7      252.56      423.72     80.59 o 
  22   6   7      158.16      158.08     70.31 o 
  24   6   7       43.99      172.56    106.57 o 
  26   6   7        0.01      300.28    120.94 o 
  28   6   7      230.34      377.62    172.81 o 
  30   6   7       19.45      130.54    195.84 o 
 -29   7   7      231.78      347.14     77.75 o 
 -27   7   7      334.58      536.28     93.66 o 
 -25   7   7      302.64      564.31     84.58 o 
 -23   7   7      681.81      636.14     83.15 o 
 -21   7   7     1314.46     1251.43    102.57 o 
 -19   7   7      558.89      485.78     73.01 o 
 -17   7   7      128.07      340.43     63.77 o 
 -15   7   7     1941.79     1854.49    130.24 o 
 -13   7   7     3120.31     3080.60    132.30 o 
 -11   7   7     1761.52     1706.53    103.11 o 
  -9   7   7     1200.83     1245.44     88.20 o 
  -7   7   7      281.26      785.16    141.05 o 
  -5   7   7      172.80      425.69     98.75 o 
  -3   7   7     1366.02     1639.29    134.62 o 
  -1   7   7     2910.96     3584.99    275.29 o 
   1   7   7     2269.76     2114.13    204.73 o 
   3   7   7     1311.73     1000.75    145.88 o 
   5   7   7     2046.01     1880.73    185.77 o 
   7   7   7     1073.41      979.79    120.51 o 
   9   7   7      169.84      476.27     87.00 o 
  11   7   7      356.05     1206.65    121.67 o 
  13   7   7       53.63      474.10    108.95 o 
  15   7   7      295.92      353.83     73.87 o 
  17   7   7      340.49      413.41     79.34 o 
  19   7   7      182.47      630.77     91.26 o 
  21   7   7      230.77      396.39    118.80 o 
  23   7   7      692.37      948.63    158.29 o 
  25   7   7      678.51      819.43    154.50 o 
  27   7   7      443.36      628.24    150.71 o 
 -26   8   7       15.77       42.18     64.25 o 
 -24   8   7       12.00       56.81     59.47 o 
 -22   8   7        0.33       14.17     60.90 o 
 -20   8   7       20.49        5.18     54.70 o 
 -18   8   7       43.11        0.00     52.97 o 
 -16   8   7        1.95       28.95     70.38 o 
 -14   8   7      259.95      221.10     89.86 o 
 -12   8   7      441.99      439.02     94.14 o 
 -10   8   7       24.41       61.04     68.61 o 
  -8   8   7      124.16       92.30     68.07 o 
  -6   8   7      126.35       43.57     66.94 o 
  -4   8   7      469.41      748.54    205.25 o 
  -2   8   7      264.30      157.52     70.88 o 
   0   8   7        0.24      151.52     68.76 o 
   2   8   7       49.30      190.30    104.34 o 
   4   8   7       27.06       12.80     61.51 o 
   6   8   7       34.44       73.04     68.61 o 
   8   8   7       96.08      152.47     74.16 o 
  10   8   7        0.52      120.14     73.30 o 
  12   8   7      192.36      242.50     97.43 o 
  14   8   7      109.17      152.08     72.53 o 
  16   8   7        2.96       33.90    128.36 o 
  18   8   7        0.39        0.00    136.26 o 
  20   8   7      203.09      285.71    175.44 o 
  22   8   7      130.61       25.34    148.77 o 
  24   8   7       17.80      119.81    169.83 o 
 -19   9   7      227.77      271.76    201.77 o 
 -17   9   7      268.70      339.56     96.29 o 
 -15   9   7      582.87      596.28    138.42 o 
 -13   9   7     1026.83     1116.43    245.45 o 
 -11   9   7     1045.86     1531.98    297.63 o 
  -9   9   7      898.80     1203.09    138.46 o 
  -7   9   7      825.21      949.13    125.32 o 
  -5   9   7     1188.74     1015.85    178.95 o 
  -3   9   7      806.17      667.92    108.87 o 
  -1   9   7      364.62      459.00     90.76 o 
   1   9   7      423.10      488.39     95.77 o 
   3   9   7      243.62      544.63    148.29 o 
   5   9   7      316.18      617.58    105.76 o 
   7   9   7      869.82     1212.58    133.50 o 
   9   9   7     1408.85     1369.85    140.78 o 
  11   9   7      958.00     1141.28    205.27 o 
  13   9   7      281.80      610.27    202.43 o 
  15   9   7       87.01      190.57    166.22 o 
  17   9   7       91.95       64.84    154.37 o 
 -12  10   7        0.56       43.35     85.63 o 
 -10  10   7        2.04        0.00     77.62 o 
  -8  10   7        2.36       91.41     82.14 o 
  -6  10   7       10.40       79.84     75.03 o 
  -4  10   7        4.48       47.91     78.12 o 
  -2  10   7        1.75       35.09     74.30 o 
   0  10   7        0.00        0.00     71.46 o 
   2  10   7        3.37       11.23     83.93 o 
   4  10   7        2.14      157.31    128.69 o 
   6  10   7        5.34       25.23     72.31 o 
   8  10   7        0.26        0.00     69.83 o 
  10  10   7       20.61        0.00    157.33 o 
 -38   0   8      909.22     1177.95    189.30 o 
 -36   0   8     1220.47      946.61    160.68 o 
 -34   0   8      161.77      212.96     99.07 o 
 -32   0   8      961.48      965.98    149.80 o 
 -30   0   8     1664.68     1941.66    189.36 o 
 -28   0   8       50.14      441.71    105.98 o 
 -26   0   8     3812.35     3345.39    223.47 o 
 -24   0   8     1169.78     1037.24    133.03 o 
 -22   0   8     3264.44     3542.17    224.76 o 
 -20   0   8     7652.22     7211.10    354.30 o 
 -18   0   8    13001.63    11656.46    298.58 o 
 -16   0   8     6526.61     5884.28    169.34 o 
 -14   0   8     6334.46     5792.17    165.84 o 
 -12   0   8     9605.42     8355.48    222.55 o 
 -10   0   8     3862.42     3413.13    110.42 o 
  -8   0   8     4320.79     4138.00    176.52 o 
  -6   0   8     6626.07     6044.30    285.09 o 
  -4   0   8     7399.48     8004.93    358.27 o 
  -2   0   8    13807.69    17186.72   1053.20 o 
   0   0   8    29859.89    28524.23    829.01 o 
   2   0   8     7624.76     7115.23    511.35 o 
   4   0   8     1454.49     2405.92    153.17 o 
   6   0   8      112.74      265.96     76.36 o 
   8   0   8      241.14      360.21    151.59 o 
  10   0   8     1189.42     2359.68    231.02 o 
  12   0   8     1891.16     2568.17    141.66 o 
  14   0   8     1932.99     1720.26    163.39 o 
  18   0   8       19.73      690.96    276.80 o 
  20   0   8      176.06      458.33    249.50 o 
  22   0   8      478.74      582.85    100.99 o 
  24   0   8       87.66      434.71    115.86 o 
  26   0   8     2079.54     1892.84    160.37 o 
  28   0   8     1398.51     1458.51    235.77 o 
  30   0   8       15.16        0.00    189.58 o 
  32   0   8      224.14       11.47     86.84 o 
  34   0   8       17.65       85.56     93.43 o 
  36   0   8      176.66       60.43     96.30 o 
 -39   1   8      113.10      104.89     83.31 o 
 -37   1   8      296.32      381.08     91.33 o 
 -35   1   8      142.50      142.41     73.65 o 
 -33   1   8      255.47      132.49     71.92 o 
 -31   1   8     1141.06      999.96    106.59 o 
 -29   1   8     1366.49     1420.36    116.05 o 
 -27   1   8        9.28        0.00     46.42 o 
 -25   1   8       39.51       52.98     41.32 o 
 -23   1   8       67.34       28.77     41.80 o 
 -21   1   8      687.65      662.52     52.36 o 
 -19   1   8       26.56       36.35     38.05 o 
 -17   1   8      251.95      471.34     44.06 o 
 -15   1   8      204.45      256.13     30.07 o 
 -13   1   8      907.17      910.14     51.47 o 
 -11   1   8     1458.07     1691.01     60.51 o 
  -9   1   8     4691.73     3884.43     95.82 o 
  -7   1   8     8295.25     7829.57    180.55 o 
  -5   1   8     1619.06     1665.17     81.43 o 
  -3   1   8      159.92      248.42     40.72 o 
  -1   1   8       23.80       27.08     32.02 o 
   1   1   8     1187.44     1395.83     75.08 o 
   3   1   8      448.67      282.78     47.28 o 
   5   1   8     3968.18     4679.42    307.45 o 
   7   1   8      208.24      355.53     63.38 o 
   9   1   8     1330.22     1668.37     87.62 o 
  11   1   8       36.23       30.83     36.18 o 
  13   1   8       92.48      130.45     42.88 o 
  15   1   8       19.11       73.78     46.03 o 
  17   1   8        0.33        0.00     70.52 o 
  19   1   8      946.67     1009.10     95.70 o 
  21   1   8      212.31      165.35     71.53 o 
  23   1   8       40.16       45.95     66.82 o 
  25   1   8       22.23        0.00     62.72 o 
  27   1   8      135.73      260.89     92.06 o 
  29   1   8      124.29      205.15    146.88 o 
  31   1   8        6.63        0.00     71.60 o 
  33   1   8      343.90      202.81    133.30 o 
  35   1   8      435.53      338.18    134.56 o 
 -38   2   8      322.52      231.31     87.25 o 
 -36   2   8      667.68      556.92     96.93 o 
 -34   2   8     1145.92     1178.82    120.27 o 
 -32   2   8      431.85      438.13     81.13 o 
 -30   2   8      436.99      499.99     70.20 o 
 -28   2   8      327.37      425.46     64.81 o 
 -26   2   8       30.22      135.12     52.88 o 
 -24   2   8     1713.36     1726.38     84.62 o 
 -22   2   8       11.56       71.58     41.43 o 
 -20   2   8     6521.19     6139.69    160.39 o 
 -18   2   8     4502.77     4201.01    122.37 o 
 -16   2   8     5234.57     5099.73    137.89 o 
 -14   2   8     2975.92     2669.86     89.48 o 
 -12   2   8     3746.81     3244.02    100.74 o 
 -10   2   8     4527.51     4444.46    107.03 o 
  -8   2   8      615.70      578.06     45.57 o 
  -6   2   8      107.45      237.90     53.98 o 
  -4   2   8       14.05       23.91     27.81 o 
  -2   2   8      490.00      370.58     46.14 o 
   0   2   8     1910.47     1659.39     91.76 o 
   2   2   8     3610.03     3046.09     91.92 o 
   4   2   8    14964.91    13028.61    291.95 o 
   6   2   8    19803.32    17113.21    374.36 o 
   8   2   8     7567.70     7617.55    227.34 o 
  10   2   8     2342.23     2584.24    139.96 o 
  12   2   8     3805.15     3536.40    140.51 o 
  14   2   8      506.89     1073.30    154.70 o 
  16   2   8     1865.52     2126.34    118.66 o 
  18   2   8       37.10      412.75     96.27 o 
  20   2   8      607.16      408.04    116.35 o 
  22   2   8     1335.87     1449.53    115.88 o 
  24   2   8     1508.14     1002.97    108.61 o 
  26   2   8     1038.88      983.54    112.54 o 
  28   2   8      574.60      560.19    102.05 o 
  30   2   8     1061.26      952.13    119.98 o 
  32   2   8     1068.35      650.96    112.17 o 
  34   2   8      194.72      116.39     91.03 o 
  36   2   8       14.86        0.00    137.02 o 
 -37   3   8        8.67      174.44    127.70 o 
 -35   3   8       20.04        0.00     93.15 o 
 -33   3   8        6.60      137.85    129.51 o 
 -31   3   8      264.97      297.22     84.77 o 
 -29   3   8     1346.45     1306.08     82.67 o 
 -27   3   8      383.84      263.05     47.89 o 
 -25   3   8       52.04       14.83     36.63 o 
 -23   3   8       83.52      105.08     38.25 o 
 -21   3   8      382.36      344.72     45.61 o 
 -19   3   8       29.49        1.17     32.43 o 
 -17   3   8     3634.19     3178.85    103.98 o 
 -15   3   8     1829.00     1647.71    104.41 o 
 -13   3   8      139.92      217.99     63.30 o 
 -11   3   8      649.88      646.45     60.40 o 
  -9   3   8        7.89        0.00     31.46 o 
  -7   3   8      436.07      501.17     42.98 o 
  -5   3   8      214.63      320.83     51.12 o 
  -3   3   8       11.63       99.50     29.82 o 
  -1   3   8      972.28     1234.57     63.59 o 
   1   3   8     2315.63     1893.76     88.64 o 
   3   3   8     4594.67     4493.78    187.63 o 
   5   3   8     2207.63     2231.83     97.97 o 
   7   3   8       15.63       11.98     40.65 o 
   9   3   8     2131.98     2454.57    113.94 o 
  11   3   8      944.14     1076.77    123.85 o 
  13   3   8       27.20      184.71     59.80 o 
  15   3   8      417.75      705.50     78.71 o 
  17   3   8        0.12        0.00     54.15 o 
  19   3   8       67.28       16.88     71.43 o 
  21   3   8       59.19        0.00     58.97 o 
  23   3   8        1.12       20.79     63.67 o 
  25   3   8        3.73        0.00     65.50 o 
  27   3   8       20.24       61.14     76.42 o 
  29   3   8       10.80       17.27     75.02 o 
  31   3   8        2.79        0.00    124.95 o 
  33   3   8        0.00       78.07     89.58 o 
  35   3   8        5.43       23.68    308.23 o 
 -36   4   8      305.58      348.09    136.27 o 
 -34   4   8      353.48      385.01     75.22 o 
 -32   4   8      584.34      600.34     82.47 o 
 -30   4   8      719.41      848.07    119.58 o 
 -28   4   8      480.85      472.28     73.38 o 
 -26   4   8      235.71      466.79     69.89 o 
 -24   4   8      608.08      617.80     75.63 o 
 -22   4   8     1335.24     1427.41     96.53 o 
 -20   4   8     1759.88     1946.78     87.36 o 
 -18   4   8      318.36      268.38     42.73 o 
 -16   4   8       79.86      198.34     39.66 o 
 -14   4   8      844.78      874.40     75.68 o 
 -12   4   8     6520.61     6172.33    166.11 o 
 -10   4   8     5554.77     5267.10    168.96 o 
  -8   4   8     1135.43     1440.70     84.46 o 
  -6   4   8      791.52      947.17     69.62 o 
  -4   4   8     1959.15     1994.22     84.88 o 
  -2   4   8     4010.05     3588.81    107.10 o 
   0   4   8     3027.89     2770.07    109.98 o 
   2   4   8     4168.81     3983.61    138.99 o 
   4   4   8     6905.57     5652.23    477.90 o 
   6   4   8     3258.49     2557.44    140.86 o 
   8   4   8     1427.25     1692.92    190.36 o 
  10   4   8     1530.10     1987.16    145.73 o 
  12   4   8     2458.03     2374.75    122.49 o 
  14   4   8     1259.98     1069.93     95.08 o 
  16   4   8      136.99      182.15     64.18 o 
  18   4   8      164.06      211.23    121.67 o 
  20   4   8     1143.44     1373.15    112.43 o 
  22   4   8     1837.61     1875.81    138.77 o 
  24   4   8     1400.56     1265.31    192.44 o 
  26   4   8      669.51      537.05    110.13 o 
  28   4   8      230.72      203.74     84.16 o 
  30   4   8      365.90      311.82    106.24 o 
  32   4   8       80.42      155.08    302.81 o 
 -33   5   8        0.87      124.47     67.98 o 
 -31   5   8      192.54      178.98     65.65 o 
 -29   5   8      920.25     1141.30    103.41 o 
 -27   5   8      274.41      260.71     83.95 o 
 -25   5   8      664.15      773.88     85.31 o 
 -23   5   8      470.36      357.22    114.82 o 
 -21   5   8        1.66       10.21     44.56 o 
 -19   5   8       23.78       19.83     45.42 o 
 -17   5   8     1005.69      992.33    100.88 o 
 -15   5   8     2757.19     2467.68    112.99 o 
 -13   5   8     3631.44     3388.72    133.95 o 
 -11   5   8       25.13       52.29     34.66 o 
  -9   5   8      240.65      249.78     51.86 o 
  -7   5   8      979.98      915.49     73.44 o 
  -5   5   8      626.22      683.37     65.15 o 
  -3   5   8      375.69      444.23     61.02 o 
  -1   5   8       81.06       66.06     37.84 o 
   1   5   8      365.97      381.56     54.07 o 
   3   5   8      378.78      407.60     57.90 o 
   5   5   8       34.09       72.18     42.19 o 
   7   5   8       14.45       83.16     60.80 o 
   9   5   8       34.09      134.57     85.25 o 
  11   5   8      207.70      604.39    151.41 o 
  13   5   8      222.71      307.39     77.36 o 
  15   5   8      655.74      700.51    152.33 o 
  17   5   8        0.11       14.84     56.24 o 
  19   5   8       10.41      102.08     65.58 o 
  21   5   8        0.23       19.89     64.12 o 
  23   5   8       69.91      179.36     73.50 o 
  25   5   8       89.22      153.03     93.32 o 
  27   5   8      247.15      476.98    116.31 o 
  29   5   8        8.69      128.39    194.68 o 
  31   5   8       14.88       53.16    213.61 o 
 -30   6   8      748.56      728.89     96.70 o 
 -28   6   8      465.79      434.35     78.93 o 
 -26   6   8      573.88      417.18     98.25 o 
 -24   6   8      920.47      906.83    116.21 o 
 -22   6   8      837.58      828.92     88.41 o 
 -20   6   8     2156.53     1911.62    117.94 o 
 -18   6   8     3652.28     3024.31    133.47 o 
 -16   6   8     5223.62     4526.88    236.79 o 
 -14   6   8     4561.32     4456.93    164.08 o 
 -12   6   8     3710.15     3384.21    137.06 o 
 -10   6   8     2341.98     2640.88    200.03 o 
  -8   6   8     2091.00     2393.10    123.20 o 
  -6   6   8      664.83      601.47    119.03 o 
  -4   6   8      532.79      848.70     71.63 o 
  -2   6   8      151.14      271.45     49.66 o 
   0   6   8     1566.12     1595.95    128.19 o 
   2   6   8     2696.85     2298.73    152.12 o 
   4   6   8     1297.86     1277.59    119.87 o 
   6   6   8     3590.19     3278.91    173.43 o 
   8   6   8     2509.38     2651.48    161.47 o 
  10   6   8      918.19      912.38    109.54 o 
  12   6   8      305.24      648.96    257.25 o 
  14   6   8      418.70      751.29    103.89 o 
  16   6   8       10.20      266.52     79.62 o 
  18   6   8        4.12      135.52     76.94 o 
  20   6   8      626.57      649.08    111.74 o 
  22   6   8      195.73      220.75     76.58 o 
  24   6   8       41.71      118.32     77.69 o 
  26   6   8      202.83      494.35    284.06 o 
  28   6   8      317.75      494.00    282.59 o 
 -27   7   8       20.28       88.49     65.30 o 
 -25   7   8       89.92       46.86     60.37 o 
 -23   7   8      149.40      170.56     74.62 o 
 -21   7   8       19.28       95.08     55.71 o 
 -19   7   8      139.61      107.39     60.65 o 
 -17   7   8       44.36       76.17     53.70 o 
 -15   7   8       21.34        0.00     55.62 o 
 -13   7   8      231.97      167.98     56.46 o 
 -11   7   8        0.09        0.00     44.57 o 
  -9   7   8        4.86        4.51     44.58 o 
  -7   7   8       46.22       91.11     69.94 o 
  -5   7   8       19.38      142.79     69.49 o 
  -3   7   8      195.10      285.04     74.69 o 
  -1   7   8      766.22      594.48     94.51 o 
   1   7   8     1772.39     1652.75    140.45 o 
   3   7   8     1087.28     1142.00    120.81 o 
   5   7   8      207.66      198.78     79.16 o 
   7   7   8      263.73      320.06     82.14 o 
   9   7   8       60.23      127.17     72.94 o 
  11   7   8       21.34        0.55     71.59 o 
  13   7   8       40.54      113.80     74.89 o 
  15   7   8      238.93      111.70     75.33 o 
  17   7   8       32.40       58.05     73.08 o 
  19   7   8      341.75      235.60     85.83 o 
  21   7   8      144.52       94.14    148.77 o 
  23   7   8        8.82      109.60    152.72 o 
  25   7   8        6.97       67.14    159.30 o 
 -24   8   8      122.57      175.30     70.81 o 
 -22   8   8      232.33      337.15     75.12 o 
 -20   8   8      413.66      436.80     78.84 o 
 -18   8   8      409.51      515.69     79.93 o 
 -16   8   8      446.05      585.85    112.52 o 
 -14   8   8       94.84      163.25     80.83 o 
 -12   8   8       11.00       55.56     69.55 o 
 -10   8   8      369.10      313.96     85.05 o 
  -8   8   8     1039.83      959.82    166.76 o 
  -6   8   8      587.75      635.15    106.32 o 
  -4   8   8      322.15      425.03     96.45 o 
  -2   8   8      420.71      271.10     78.99 o 
   0   8   8      844.36      746.06    147.99 o 
   2   8   8      751.70      766.18    176.29 o 
   4   8   8     1254.94     1183.11    130.04 o 
   6   8   8      967.01      845.07    133.51 o 
   8   8   8      579.00      538.09    100.24 o 
  10   8   8     1244.77      947.02    120.47 o 
  12   8   8     1120.09      922.68    127.42 o 
  14   8   8      608.99      651.91    280.31 o 
  16   8   8      664.98      653.65    113.99 o 
  18   8   8      543.27      496.41    181.71 o 
  20   8   8      311.26      303.16    176.43 o 
  22   8   8      351.76      456.23    199.80 o 
 -17   9   8        1.32       21.46     86.23 o 
 -15   9   8        8.31        7.70     80.67 o 
 -13   9   8        1.88        3.99     76.73 o 
 -11   9   8       36.57        0.00     71.81 o 
  -9   9   8       26.65       87.91     77.08 o 
  -7   9   8       15.81       53.68     69.57 o 
  -5   9   8       52.39       53.71     74.65 o 
  -3   9   8       12.03        0.00     68.80 o 
  -1   9   8       44.74       89.04     73.36 o 
   1   9   8       22.14       51.10     74.76 o 
   3   9   8      117.65        1.12     71.92 o 
   5   9   8      266.10      164.33     81.33 o 
   7   9   8       56.82       83.00     79.10 o 
   9   9   8       37.47      100.17     77.46 o 
  11   9   8      100.59      111.59     81.43 o 
  13   9   8       37.18        0.00     85.41 o 
  15   9   8       21.70      218.88    179.38 o 
  -6  10   8      466.55      407.01    104.68 o 
  -4  10   8      454.55      432.24    104.25 o 
  -2  10   8      338.54      326.17     99.09 o 
   0  10   8      519.06      452.94    107.61 o 
   2  10   8      646.86      539.54    143.69 o 
   4  10   8      525.35      455.10    106.13 o 
 -37   1   9      760.46      787.88    113.13 o 
 -35   1   9      779.21      859.42    111.04 o 
 -33   1   9      757.68      648.79     95.44 o 
 -31   1   9     2085.69     1774.46    135.18 o 
 -29   1   9       98.67       83.22     65.66 o 
 -27   1   9      571.16      529.12    131.02 o 
 -25   1   9      105.71       20.10     50.63 o 
 -23   1   9      972.66      877.24     91.60 o 
 -21   1   9      743.24      786.79    151.54 o 
 -19   1   9      251.91      284.90     46.88 o 
 -17   1   9     3519.73     3572.87    124.10 o 
 -15   1   9    11623.48    11730.13    297.64 o 
 -13   1   9     6329.17     5487.92    139.14 o 
 -11   1   9     2136.16     1847.77     73.60 o 
  -9   1   9       81.76      124.19     28.90 o 
  -7   1   9     1007.24      935.65     86.41 o 
  -5   1   9     5959.09     5229.31    153.75 o 
  -3   1   9       26.33       34.16     35.39 o 
  -1   1   9     5537.05     4982.24    194.51 o 
   1   1   9     6970.69     5272.44    159.55 o 
   3   1   9     2250.53     2005.60     92.99 o 
   5   1   9     4814.05     3592.85    126.50 o 
   7   1   9     5466.54     3998.17    121.73 o 
   9   1   9     4077.28     3412.06    137.03 o 
  11   1   9      444.72      461.13     55.56 o 
  13   1   9       21.43      193.61     48.74 o 
  15   1   9     2325.43     2232.37    126.16 o 
  17   1   9      953.61      904.90     78.38 o 
  19   1   9      591.27      409.83     63.33 o 
  21   1   9     1165.87      923.07     90.00 o 
  23   1   9      225.98      188.77     61.67 o 
  25   1   9       59.29        0.00     52.02 o 
  27   1   9      529.18      248.35     66.14 o 
  29   1   9      145.85       61.27     63.87 o 
  31   1   9      518.47      176.75     72.09 o 
  33   1   9      162.50       81.28    102.66 o 
  35   1   9      361.97      214.75     78.68 o 
 -36   2   9       56.12       69.12     73.65 o 
 -34   2   9       26.37       13.22     65.51 o 
 -32   2   9       82.86       72.71     65.71 o 
 -30   2   9      202.31      137.69     69.16 o 
 -28   2   9        1.38        0.00     55.04 o 
 -26   2   9      396.86      521.39     79.88 o 
 -24   2   9     1842.03     1834.56    138.90 o 
 -22   2   9       43.34       50.95     39.05 o 
 -20   2   9     1022.95     1022.82     73.75 o 
 -18   2   9     2142.01     1938.04     84.84 o 
 -16   2   9       21.50        2.06     33.11 o 
 -14   2   9      222.60      241.12     49.60 o 
 -12   2   9     1985.69     1901.70     81.14 o 
 -10   2   9      912.38      966.53     54.59 o 
  -8   2   9       26.56       56.36     32.34 o 
  -6   2   9       47.72        0.00     29.82 o 
  -4   2   9      393.52      533.66     67.80 o 
  -2   2   9       19.34        7.34     36.05 o 
   0   2   9      379.01      456.11     54.42 o 
   2   2   9      417.93      536.00     69.12 o 
   4   2   9      646.63      727.86     66.21 o 
   6   2   9     1562.79     1817.33     97.72 o 
   8   2   9       14.78       74.24     43.30 o 
  10   2   9      831.55      732.60     65.06 o 
  12   2   9        0.08       27.95     41.55 o 
  14   2   9      350.58      365.32     78.50 o 
  16   2   9      110.59      162.99     64.30 o 
  18   2   9       14.31       93.95     63.11 o 
  20   2   9       78.72      157.57     77.87 o 
  22   2   9       40.21       94.39     68.28 o 
  24   2   9      121.37       54.62    112.33 o 
  26   2   9       28.23       38.65     72.44 o 
  28   2   9      217.37      135.01     84.92 o 
  30   2   9        1.87        0.00     77.33 o 
  32   2   9       67.64        0.00     81.94 o 
  34   2   9      209.75        0.00    120.59 o 
 -35   3   9      489.27      316.67    129.70 o 
 -33   3   9      245.69      204.41    116.85 o 
 -31   3   9      352.61      311.88     76.76 o 
 -29   3   9      293.24      287.22     68.85 o 
 -27   3   9      299.13      314.10     59.28 o 
 -25   3   9     1647.81     1692.03    136.93 o 
 -23   3   9      669.11      683.66    119.65 o 
 -21   3   9       24.00       88.58     39.03 o 
 -19   3   9      793.64      712.64     60.77 o 
 -17   3   9     6194.17     5649.12    192.15 o 
 -15   3   9     5731.40     5194.86    145.40 o 
 -13   3   9     1734.59     1828.70     83.62 o 
 -11   3   9     3490.66     3453.73    112.79 o 
  -9   3   9     1580.83     1437.32     86.19 o 
  -7   3   9     1777.65     1737.58     75.96 o 
  -5   3   9     2050.36     1762.35     82.74 o 
  -3   3   9     1579.23     1502.33     71.48 o 
  -1   3   9     1039.25      710.60     91.50 o 
   1   3   9     1594.40     1279.05     80.69 o 
   3   3   9     4893.18     3723.61    134.37 o 
   5   3   9     3403.07     3339.50    127.05 o 
   7   3   9     2471.86     2136.28    133.01 o 
   9   3   9     1827.95     1938.38    157.45 o 
  11   3   9     3815.40     3464.74    293.72 o 
  13   3   9     1696.54     1565.50    151.67 o 
  15   3   9     1149.53     1010.76    143.30 o 
  17   3   9     1081.61      833.79     94.56 o 
  19   3   9     1674.26     1504.50    117.52 o 
  21   3   9      963.41      890.50    103.79 o 
  23   3   9      493.26      489.80     91.08 o 
  25   3   9     1101.32      802.89    105.92 o 
  27   3   9      711.88      563.24    101.81 o 
  29   3   9      343.30      235.54     94.07 o 
  31   3   9       87.06        0.00     87.37 o 
  33   3   9       69.42       27.71    137.69 o 
 -34   4   9       14.16       24.03    106.31 o 
 -32   4   9        0.01        0.00     57.42 o 
 -30   4   9       73.67       81.70     62.89 o 
 -28   4   9       71.09      103.09     55.12 o 
 -26   4   9      174.86      203.57     59.88 o 
 -24   4   9       89.09      152.02     53.43 o 
 -22   4   9      139.79       90.05     43.23 o 
 -20   4   9        0.01       27.44     38.48 o 
 -18   4   9      515.96      381.11     50.42 o 
 -16   4   9       12.07        0.00     33.01 o 
 -14   4   9      316.86      270.44     52.75 o 
 -12   4   9        6.74        0.00     30.59 o 
 -10   4   9      156.11      122.18     45.29 o 
  -8   4   9      196.36      144.99     44.86 o 
  -6   4   9        0.97       60.16     41.47 o 
  -4   4   9      132.84      127.72     37.12 o 
  -2   4   9     1220.29     1097.02     65.26 o 
   0   4   9       16.51        0.00     32.12 o 
   2   4   9      102.46      117.51     59.36 o 
   4   4   9        0.75       37.14     53.52 o 
   6   4   9        0.92       21.69     54.73 o 
   8   4   9      285.97      358.42     77.23 o 
  10   4   9        5.34        0.00     58.76 o 
  12   4   9       30.82        7.41     58.65 o 
  14   4   9      167.18      115.71     72.58 o 
  16   4   9        8.62       54.91     69.15 o 
  18   4   9        0.78        0.00     65.93 o 
  20   4   9        0.02        0.00     71.16 o 
  22   4   9       23.11       56.80     68.98 o 
  24   4   9        3.69       48.73     83.47 o 
  26   4   9       80.96       91.81    139.48 o 
  28   4   9      260.14      304.71     99.60 o 
  30   4   9       31.50        0.00     87.99 o 
  32   4   9       58.57      111.06     94.48 o 
 -31   5   9      140.69      127.77     89.75 o 
 -29   5   9      138.19      137.71     77.53 o 
 -27   5   9      471.11      432.13     74.00 o 
 -25   5   9      723.36      861.98     92.08 o 
 -23   5   9      418.19      295.57     64.13 o 
 -21   5   9     1954.43     1809.32    115.29 o 
 -19   5   9     3384.03     2716.94    126.40 o 
 -17   5   9     1664.84     1663.42    105.97 o 
 -15   5   9      987.73     1010.39     86.63 o 
 -13   5   9     1798.21     1854.53    119.11 o 
 -11   5   9      341.18      239.00     45.02 o 
  -9   5   9       97.46      101.56     47.82 o 
  -7   5   9     3656.11     3443.73    133.47 o 
  -5   5   9     3740.48     3692.90    138.29 o 
  -3   5   9      331.23      222.79     50.09 o 
  -1   5   9       23.04       99.74     46.02 o 
   1   5   9      539.50      365.81     83.32 o 
   3   5   9     1456.76     1491.69     93.91 o 
   5   5   9     1771.73     1661.03    147.20 o 
   7   5   9     2552.73     2360.09    156.97 o 
   9   5   9     1172.53      875.89     91.09 o 
  11   5   9      443.30      252.08     79.19 o 
  13   5   9      469.90      309.28     84.05 o 
  15   5   9      565.61      463.50    102.05 o 
  17   5   9      109.96      150.00    107.30 o 
  19   5   9      676.70      521.74    106.91 o 
  21   5   9      565.40      547.90    110.04 o 
  23   5   9      314.38      281.85     99.65 o 
  25   5   9      478.99      209.43    102.75 o 
  27   5   9      589.83      456.02    132.50 o 
  29   5   9      342.83      121.79    190.26 o 
 -30   6   9       50.18       55.95     73.47 o 
 -28   6   9       66.95       53.37     62.45 o 
 -26   6   9        0.35       28.11     56.85 o 
 -24   6   9        3.84       26.41     58.71 o 
 -22   6   9        0.24       46.85     54.19 o 
 -20   6   9      125.30      203.24     61.26 o 
 -18   6   9       14.77        0.00     48.90 o 
 -16   6   9       88.55       56.06     51.48 o 
 -14   6   9      257.51      343.91     64.27 o 
 -12   6   9      507.38      446.07     86.43 o 
 -10   6   9      277.47      243.91     62.84 o 
  -8   6   9      681.35      728.44     75.17 o 
  -6   6   9        3.15       35.85     44.31 o 
  -4   6   9      305.03      290.14     81.19 o 
  -2   6   9        5.83       27.07     41.57 o 
   0   6   9      338.97      414.03    160.97 o 
   2   6   9       77.67       36.89     59.73 o 
   4   6   9     1333.34     1409.88    129.29 o 
   6   6   9     1101.30     1099.80    119.14 o 
   8   6   9      188.44      151.70     77.68 o 
  10   6   9        3.00       69.86     67.29 o 
  12   6   9       84.15      140.97     73.65 o 
  14   6   9     1108.56      918.67    118.70 o 
  16   6   9      492.77      667.34    112.98 o 
  18   6   9      499.41      488.64    106.38 o 
  20   6   9      363.33      410.58    100.83 o 
  22   6   9        8.24        0.00     81.10 o 
  24   6   9        5.24       47.62    153.21 o 
  26   6   9        2.02        0.66    155.02 o 
 -25   7   9      609.11      407.51     91.72 o 
 -23   7   9      433.72      480.61     81.88 o 
 -21   7   9      158.96       20.52     77.14 o 
 -19   7   9      234.78      211.19     65.12 o 
 -17   7   9     1092.21      933.50    158.18 o 
 -15   7   9     1465.22     1298.36    104.76 o 
 -13   7   9      976.24      935.35     89.65 o 
 -11   7   9     1715.58     1526.23    104.26 o 
  -9   7   9      909.51     1029.68    106.51 o 
  -7   7   9       96.36      130.54     74.59 o 
  -5   7   9      348.42      353.89    152.41 o 
  -3   7   9     1232.52     1080.82    122.06 o 
  -1   7   9     1310.46     1252.10    141.43 o 
   1   7   9      378.79      260.02     80.29 o 
   3   7   9      464.53      349.48     85.13 o 
   5   7   9     1531.90     1565.71    143.36 o 
   7   7   9     1682.50     1313.60    134.20 o 
   9   7   9     1740.61     1689.63    147.96 o 
  11   7   9      734.83      662.52    183.70 o 
  13   7   9      310.37      334.28     95.21 o 
  15   7   9      739.42      667.05    114.03 o 
  17   7   9      272.89      145.69    124.09 o 
  19   7   9       55.36       74.76     80.51 o 
  21   7   9       25.08        0.00     80.46 o 
  23   7   9      189.04       98.42    171.16 o 
 -22   8   9        6.25        0.00     56.55 o 
 -20   8   9       27.34        0.00     60.34 o 
 -18   8   9        2.04       57.85     78.75 o 
 -16   8   9        1.53      100.14     83.38 o 
 -14   8   9       11.82        0.00     87.39 o 
 -12   8   9       38.30       48.46     77.07 o 
 -10   8   9      248.19      188.45     83.54 o 
  -8   8   9        8.77       36.87     73.06 o 
  -6   8   9      151.61      182.22    246.20 o 
  -4   8   9      163.76      205.07     80.72 o 
  -2   8   9      333.06      282.23     85.71 o 
   0   8   9        6.16        0.00     65.81 o 
   2   8   9      220.25      183.04    160.30 o 
   4   8   9      126.59      137.86     81.22 o 
   6   8   9      174.42      159.92     76.72 o 
   8   8   9      132.03      117.19     77.15 o 
  10   8   9        3.44        0.00     62.18 o 
  12   8   9       10.73        0.00     71.90 o 
  14   8   9        5.53       47.10     72.73 o 
  16   8   9       26.46      172.09     87.92 o 
  18   8   9        2.88      151.59    110.10 o 
 -15   9   9      345.47      138.12     93.16 o 
 -13   9   9      426.38      391.44    104.59 o 
 -11   9   9      290.10      274.19     94.57 o 
  -9   9   9      129.14      233.63     90.69 o 
  -7   9   9      392.07      362.62    103.83 o 
  -5   9   9      951.16      779.13    122.90 o 
  -3   9   9      691.64      683.23    116.66 o 
  -1   9   9      835.08      720.33    122.13 o 
   1   9   9      875.53      512.49    107.95 o 
   3   9   9      661.63      635.92    169.54 o 
   5   9   9      606.27      562.07    111.74 o 
   7   9   9      441.09      388.71    101.76 o 
   9   9   9      274.31      208.86     89.07 o 
  11   9   9      168.03        6.34     79.30 o 
 -36   0  10      155.55       61.55    106.31 o 
 -34   0  10      134.16      126.06     99.40 o 
 -32   0  10      732.95      845.08    156.04 o 
 -30   0  10       31.56        0.00     84.92 o 
 -28   0  10     1008.34     1371.95    168.90 o 
 -26   0  10      477.71      254.46     96.45 o 
 -24   0  10       11.54        0.00     70.76 o 
 -22   0  10      188.02       53.65     72.41 o 
 -20   0  10     1190.49     1206.82    146.86 o 
 -18   0  10     3646.54     3130.23    215.56 o 
 -16   0  10     6139.83     5206.16    195.94 o 
 -14   0  10     5697.26     5347.62    199.76 o 
 -12   0  10     6690.52     6519.95    230.68 o 
 -10   0  10     5995.07     4724.56    184.64 o 
  -8   0  10     2447.14     1974.56    116.16 o 
  -6   0  10     4277.33     3525.95    213.69 o 
  -4   0  10      445.50      549.44    105.67 o 
  -2   0  10     7735.24     7626.50    364.99 o 
   0   0  10    27112.81    22230.66    889.39 o 
   2   0  10     3839.62     3551.33    223.87 o 
   4   0  10     8912.89     9002.31    425.96 o 
   6   0  10      865.76     1142.86    147.84 o 
   8   0  10      815.94      977.87    142.89 o 
  10   0  10      199.67      303.32     76.30 o 
  12   0  10      427.50      399.40     99.58 o 
  14   0  10      395.51      282.77     80.86 o 
  16   0  10       14.74        0.00     86.23 o 
  18   0  10      190.98      193.63    106.98 o 
  20   0  10     1712.84     1076.87    127.17 o 
  22   0  10     1005.16      943.68    128.57 o 
  24   0  10      226.41      215.80     93.60 o 
  26   0  10      837.80      775.52    134.03 o 
  28   0  10        2.99        0.00    155.02 o 
  30   0  10      153.99        0.00     97.05 o 
  32   0  10       28.76        0.00    132.81 o 
 -35   1  10      156.77      167.86     78.04 o 
 -33   1  10       46.63       59.90     69.89 o 
 -31   1  10      423.73      297.98    192.40 o 
 -29   1  10      332.41      233.37     73.67 o 
 -27   1  10       44.15       24.89     59.22 o 
 -25   1  10      930.91      858.64    100.37 o 
 -23   1  10      784.72      924.13    129.88 o 
 -21   1  10      571.67      564.78    232.25 o 
 -19   1  10      858.02      796.85    134.82 o 
 -17   1  10      592.00      624.15     62.33 o 
 -15   1  10       15.60       14.14     36.03 o 
 -13   1  10      511.87      559.67     71.13 o 
 -11   1  10      107.07      115.52     58.96 o 
  -9   1  10        4.60        0.00     31.97 o 
  -7   1  10      244.23      283.86     60.00 o 
  -5   1  10        3.06        0.00     50.10 o 
  -3   1  10     1245.11     2012.44    120.17 o 
  -1   1  10     1361.95     1306.63    157.42 o 
   1   1  10       19.82       40.33     57.58 o 
   3   1  10     1033.46     1096.81     99.31 o 
   5   1  10     1529.47     1414.02     84.91 o 
   7   1  10      353.11      424.91     60.31 o 
   9   1  10      230.36      189.66     53.30 o 
  11   1  10       14.10       44.19     49.24 o 
  13   1  10     1105.94      788.92     79.05 o 
  15   1  10      218.42      218.52     55.64 o 
  17   1  10       27.49        0.00     68.31 o 
  19   1  10       27.64       45.96     53.97 o 
  21   1  10       17.12       49.69     57.29 o 
  23   1  10       46.11        6.28     78.49 o 
  25   1  10        9.02        0.00     65.70 o 
  27   1  10        3.51        0.00     75.92 o 
  29   1  10      189.63       30.70    121.10 o 
  31   1  10       84.19       33.19     78.53 o 
  33   1  10       15.01        0.00     67.59 o 
 -34   2  10      801.12      823.35    112.54 o 
 -32   2  10     1693.90     1600.37    164.16 o 
 -30   2  10     1026.37      860.93    105.31 o 
 -28   2  10      400.81      269.16     85.91 o 
 -26   2  10      828.28      742.64     97.19 o 
 -24   2  10     1913.56     1779.00    145.60 o 
 -22   2  10     1016.23      894.22     76.14 o 
 -20   2  10      291.72      283.84     52.59 o 
 -18   2  10      595.61      480.66     58.23 o 
 -16   2  10      122.75       87.43     40.89 o 
 -14   2  10     1933.38     2019.69    102.23 o 
 -12   2  10     3126.92     3203.59    122.16 o 
 -10   2  10     9480.23     8625.23    305.97 o 
  -8   2  10     3263.49     2841.69    109.50 o 
  -6   2  10      525.86      497.35     58.78 o 
  -4   2  10     2260.76     1961.08    109.71 o 
  -2   2  10     1960.49     1628.55     88.86 o 
   0   2  10      551.47      504.42     59.29 o 
   2   2  10      730.77      488.08     59.90 o 
   4   2  10     1062.41      822.80     72.83 o 
   6   2  10      607.31      447.95     61.86 o 
   8   2  10      804.62      833.62    103.36 o 
  10   2  10     1579.67     1370.45     95.42 o 
  12   2  10      103.75        0.00     47.68 o 
  14   2  10     2294.42     2310.92    124.02 o 
  16   2  10     3988.24     3410.72    144.67 o 
  18   2  10     1123.78     1085.88    108.80 o 
  20   2  10     1257.91     1073.24    101.41 o 
  22   2  10     1250.32     1130.29     97.35 o 
  24   2  10      702.90      567.42     81.41 o 
  26   2  10      119.60        0.78     72.83 o 
  28   2  10       21.89        0.00     63.16 o 
  30   2  10       85.20       33.13     67.93 o 
  32   2  10       75.17        0.00     79.76 o 
 -33   3  10       88.91       32.59    101.70 o 
 -31   3  10      506.83      263.68    119.16 o 
 -29   3  10      110.21      115.65     63.97 o 
 -27   3  10        7.48        0.00     46.74 o 
 -25   3  10      119.07       75.75     45.77 o 
 -23   3  10      173.42      174.14     51.67 o 
 -21   3  10     1241.47     1259.34     87.58 o 
 -19   3  10     1101.05     1163.73    114.50 o 
 -17   3  10      377.79      292.57     66.17 o 
 -15   3  10      679.16      874.03     73.84 o 
 -13   3  10      132.45       75.01     42.68 o 
 -11   3  10      112.80       80.53     62.19 o 
  -9   3  10      234.23      246.62     51.45 o 
  -7   3  10      784.78      818.85     72.57 o 
  -5   3  10      190.15      205.06     41.02 o 
  -3   3  10        4.40       28.96     33.71 o 
  -1   3  10        0.03        0.00     38.08 o 
   1   3  10        4.14        0.00     40.33 o 
   3   3  10       24.27       12.67     44.43 o 
   5   3  10      100.02       76.54     45.48 o 
   7   3  10        3.37       15.14     43.70 o 
   9   3  10       86.06       99.28     50.80 o 
  11   3  10     1142.15     1106.51     93.24 o 
  13   3  10      501.94      593.76     97.61 o 
  15   3  10      136.04      113.03     77.47 o 
  17   3  10       31.73        0.00     69.76 o 
  19   3  10      146.38      101.72     81.25 o 
  21   3  10       48.32        0.00     76.80 o 
  23   3  10       13.34        0.00     79.95 o 
  25   3  10       11.65       44.83    127.54 o 
  27   3  10       14.24        0.00     95.94 o 
  29   3  10        2.53        0.00     94.63 o 
  31   3  10        0.01        0.00    101.07 o 
 -32   4  10      114.98      314.33    128.37 o 
 -30   4  10      532.20      610.00    172.33 o 
 -28   4  10      293.62      273.15     74.95 o 
 -26   4  10      127.03       49.49     63.51 o 
 -24   4  10      939.81     1077.79    110.27 o 
 -22   4  10     2917.63     2823.54    120.58 o 
 -20   4  10     3516.63     3042.01    124.52 o 
 -18   4  10     2037.69     1933.31     94.60 o 
 -16   4  10     1870.00     1857.60     91.38 o 
 -14   4  10     2575.23     2342.20     98.49 o 
 -12   4  10     1907.04     1651.28     85.30 o 
 -10   4  10        8.70        5.46     42.78 o 
  -8   4  10     1602.06     1458.10     93.30 o 
  -6   4  10      280.32      380.37     59.03 o 
  -4   4  10     1542.57     1661.69     97.59 o 
  -2   4  10     4083.84     3682.12    117.30 o 
   0   4  10     2141.43     1924.93     86.15 o 
   2   4  10     2796.08     2407.53    118.78 o 
   4   4  10     1757.18     1368.71    106.85 o 
   6   4  10     1747.15     1314.32    120.17 o 
   8   4  10     2005.65     1705.86    135.97 o 
  10   4  10     2001.32     1568.58    134.01 o 
  12   4  10     1512.57     1371.07    161.36 o 
  14   4  10      832.43      648.60    107.19 o 
  16   4  10      397.12      479.33    102.49 o 
  18   4  10      570.02      602.02    109.87 o 
  20   4  10      682.19      661.31    116.23 o 
  22   4  10      337.94      209.53     91.59 o 
  24   4  10      257.20      204.35     97.91 o 
  26   4  10      192.43      106.09     94.07 o 
  28   4  10      298.64       90.43     99.88 o 
  30   4  10      187.43        0.00    102.27 o 
 -31   5  10        1.20        0.00     96.27 o 
 -29   5  10       77.06       55.35    100.72 o 
 -27   5  10       18.38        0.00     79.16 o 
 -25   5  10       53.64      131.21     67.18 o 
 -23   5  10      137.76       78.82     65.34 o 
 -21   5  10      533.23      633.22     80.95 o 
 -19   5  10      350.87      324.81     65.59 o 
 -17   5  10      694.44      709.88    113.19 o 
 -15   5  10     1278.33     1206.55     95.22 o 
 -13   5  10       57.77       59.92     49.46 o 
 -11   5  10       36.49       30.43     36.99 o 
  -9   5  10        4.28       41.30     46.08 o 
  -7   5  10      394.88      262.96     56.45 o 
  -5   5  10     1482.06     1364.87     92.77 o 
  -3   5  10     1446.47     1415.47    160.38 o 
  -1   5  10        0.00        0.29     40.26 o 
   1   5  10       62.34      104.70     42.37 o 
   3   5  10     1075.02     1091.55     88.01 o 
   5   5  10      256.28      320.38     82.88 o 
   7   5  10      135.60        1.69     64.89 o 
   9   5  10      237.34      101.84     97.43 o 
  11   5  10      133.27      189.66     83.77 o 
  13   5  10        0.59       34.77     67.35 o 
  15   5  10        0.02       23.22     72.58 o 
  17   5  10       17.45       49.29     76.85 o 
  19   5  10      293.56      214.21     92.89 o 
  21   5  10       64.96      153.14     88.65 o 
  23   5  10      132.03       90.99     93.76 o 
  25   5  10       19.54       17.62     90.53 o 
  27   5  10       58.39        0.00     91.99 o 
 -28   6  10       70.91       42.69     71.99 o 
 -26   6  10      296.97      204.73     81.07 o 
 -24   6  10      299.95      377.50     78.77 o 
 -22   6  10      603.26      645.18     88.36 o 
 -20   6  10     1181.83     1271.00    106.54 o 
 -18   6  10      694.15      672.85     84.49 o 
 -16   6  10      335.44      334.83     95.99 o 
 -14   6  10      942.65      982.97     99.59 o 
 -12   6  10     2642.28     2277.98    126.62 o 
 -10   6  10     2058.89     2049.23    173.88 o 
  -8   6  10     3830.78     3257.34    137.96 o 
  -6   6  10     4937.19     4330.44    162.30 o 
  -4   6  10     2709.17     2537.25    123.90 o 
  -2   6  10     1484.63     1303.66     94.50 o 
   0   6  10     2265.11     2146.36    159.17 o 
   2   6  10     1174.53     1251.76    151.79 o 
   4   6  10       59.80       99.33     89.69 o 
   6   6  10       66.65      150.90     76.23 o 
   8   6  10      527.16      600.29    120.48 o 
  10   6  10     1072.10     1063.05    125.31 o 
  12   6  10      472.70      436.80     95.71 o 
  14   6  10     1018.74     1097.54    170.38 o 
  16   6  10      479.07      355.57    226.31 o 
  18   6  10      638.99      417.35    104.16 o 
  20   6  10      287.99      187.70     98.38 o 
  22   6  10      205.31      171.58    108.62 o 
  24   6  10      129.05       15.24     93.89 o 
 -23   7  10       26.65       43.86     60.87 o 
 -21   7  10       25.32        0.00     58.42 o 
 -19   7  10      148.15      119.23     61.67 o 
 -17   7  10      180.76      212.04     66.25 o 
 -15   7  10       45.56       68.08     55.70 o 
 -13   7  10       61.02       69.53     56.27 o 
 -11   7  10        9.07       47.03     52.52 o 
  -9   7  10       12.61       63.23     71.65 o 
  -7   7  10      185.67      153.33     80.19 o 
  -5   7  10      325.49      185.83     80.64 o 
  -3   7  10      145.54      264.49    149.60 o 
  -1   7  10       71.75       36.73     70.15 o 
   1   7  10       25.86        0.00     63.00 o 
   3   7  10      102.77      243.28     85.82 o 
   5   7  10      658.05      613.59    108.80 o 
   7   7  10      575.68      487.91    103.54 o 
   9   7  10      520.94      410.69    112.58 o 
  11   7  10     1220.32     1121.28    136.37 o 
  13   7  10       16.80        4.42     75.47 o 
  15   7  10       18.18        1.49     73.25 o 
  17   7  10       15.20       72.02     81.04 o 
  19   7  10        7.25       64.42     84.33 o 
  21   7  10        3.19       77.22     89.96 o 
 -18   8  10      503.85      560.70    116.74 o 
 -16   8  10      626.44      422.14    110.90 o 
 -14   8  10      171.52      203.39     94.71 o 
 -12   8  10      257.17      241.84     93.32 o 
 -10   8  10      425.30      214.48    111.76 o 
  -8   8  10      121.83      190.16     84.61 o 
  -6   8  10       74.80        0.00     71.54 o 
  -4   8  10       63.38       27.48     73.13 o 
  -2   8  10      296.03      351.67     99.35 o 
   0   8  10      698.61      750.78    215.46 o 
   2   8  10      743.93      621.10    205.10 o 
   4   8  10      473.54      452.09    102.12 o 
   6   8  10      139.27       25.28     74.85 o 
   8   8  10      171.74       95.38     81.92 o 
  10   8  10      113.80        0.00    100.39 o 
  12   8  10       42.67      105.03     86.93 o 
  14   8  10      234.62      209.88     92.27 o 
  16   8  10      241.81      125.78     90.01 o 
  -9   9  10        1.96        0.00     73.91 o 
  -7   9  10        4.41        6.19     81.33 o 
  -5   9  10       41.31       86.17     81.19 o 
  -3   9  10        7.58       55.66    117.17 o 
  -1   9  10       10.99        0.00     77.64 o 
   1   9  10        3.11       87.92     84.42 o 
   3   9  10        5.90        0.00     76.94 o 
   5   9  10        2.99        0.00     84.75 o 
   7   9  10       17.30       10.04     79.39 o 
 -33   1  11      173.56       58.24     89.04 o 
 -31   1  11       85.32        0.00     77.84 o 
 -29   1  11      968.61      870.81    108.95 o 
 -27   1  11     1812.65     2014.04    146.94 o 
 -25   1  11      606.62      620.06     91.32 o 
 -23   1  11     2029.48     2104.22    143.17 o 
 -21   1  11     1842.98     1564.11    123.12 o 
 -19   1  11     1050.91     1006.35     99.77 o 
 -17   1  11     1003.52      789.42     97.98 o 
 -15   1  11      120.85       96.28     43.03 o 
 -13   1  11     1032.31      809.92     72.68 o 
 -11   1  11     1603.60     1536.67    112.95 o 
  -9   1  11      585.75      520.01     54.43 o 
  -7   1  11     2759.16     2820.92    114.67 o 
  -5   1  11     8204.65     7354.35    254.63 o 
  -3   1  11     4013.85     3478.73    156.62 o 
  -1   1  11     2808.17     2460.68    133.27 o 
   1   1  11      109.94      302.97     72.03 o 
   3   1  11     5767.10     4960.58    201.81 o 
   5   1  11     1102.37     1025.73    194.77 o 
   7   1  11      116.37       29.39     68.63 o 
   9   1  11      759.94      826.39    127.58 o 
  11   1  11      275.27      132.81     71.78 o 
  13   1  11      126.51       82.80     70.59 o 
  15   1  11     1369.55     1073.74    122.08 o 
  17   1  11     1306.75     1321.46    121.92 o 
  19   1  11     1334.82     1065.28    113.02 o 
  21   1  11      669.63      551.37     94.96 o 
  23   1  11      499.53      463.35     88.61 o 
  25   1  11      608.01      651.74     99.36 o 
  27   1  11       14.86        0.00     69.01 o 
  29   1  11       72.40        0.00     75.75 o 
  31   1  11       50.22        0.00     94.95 o 
 -32   2  11       12.07        0.00     69.35 o 
 -30   2  11       14.59        0.00     64.08 o 
 -28   2  11       49.60        0.00     71.75 o 
 -26   2  11       67.51       97.77     67.22 o 
 -24   2  11      249.61      168.47     68.54 o 
 -22   2  11      556.33      563.16    108.53 o 
 -20   2  11      370.77      385.85     61.23 o 
 -18   2  11        0.18       37.32     43.70 o 
 -16   2  11      952.20      805.32    127.73 o 
 -14   2  11      271.65      259.76     73.72 o 
 -12   2  11      507.00      535.22     63.48 o 
 -10   2  11     2664.88     2295.09    124.08 o 
  -8   2  11      470.86      344.56     57.57 o 
  -6   2  11      173.19      187.06     72.56 o 
  -4   2  11      272.52      221.86     60.21 o 
  -2   2  11     1643.69     1704.67    117.83 o 
   0   2  11       89.85      143.19     61.31 o 
   2   2  11        4.37        0.00     53.21 o 
   4   2  11      391.19      361.70     77.36 o 
   6   2  11       19.79       70.08     64.06 o 
   8   2  11       74.97      132.88     82.61 o 
  10   2  11      282.87      404.92     72.32 o 
  12   2  11       41.51       55.96     53.31 o 
  14   2  11      487.44      505.02     77.43 o 
  16   2  11      508.93      410.74     75.70 o 
  18   2  11      101.89      136.96     65.88 o 
  20   2  11      168.19      195.74     82.29 o 
  22   2  11       41.86        0.00     62.29 o 
  24   2  11       62.77       50.13     68.95 o 
  26   2  11       30.31        0.00     86.44 o 
  28   2  11       11.27        0.00     79.47 o 
  30   2  11        5.38        0.00     85.00 o 
 -31   3  11      527.13      162.29    115.87 o 
 -29   3  11      760.99      571.48     96.00 o 
 -27   3  11      525.37      386.11     84.33 o 
 -25   3  11      638.18      719.50    102.30 o 
 -23   3  11      729.07      730.74     75.32 o 
 -21   3  11      802.68      858.53    122.00 o 
 -19   3  11      714.40      699.07     73.67 o 
 -17   3  11     2488.68     2606.71    118.20 o 
 -15   3  11     1304.71     1180.86    161.68 o 
 -13   3  11       11.94        0.00     44.92 o 
 -11   3  11      242.74      292.42     54.76 o 
  -9   3  11      385.61      384.01     72.64 o 
  -7   3  11     3516.10     3418.41    159.99 o 
  -5   3  11     2227.94     2239.46    106.24 o 
  -3   3  11     1639.95     1851.04    123.69 o 
  -1   3  11     2265.69     2115.65    131.91 o 
   1   3  11     4401.62     3469.34    134.96 o 
   3   3  11     2562.74     2383.11    144.19 o 
   5   3  11      679.82      508.56     68.64 o 
   7   3  11      369.95      138.43     59.31 o 
   9   3  11      519.46      363.89     65.97 o 
  11   3  11      926.26      937.31     91.23 o 
  13   3  11     1059.15     1122.04    132.38 o 
  15   3  11     1162.58     1375.61    148.14 o 
  17   3  11      599.07      729.77     95.50 o 
  19   3  11     1308.50     1389.07    140.60 o 
  21   3  11     1162.54     1075.29    122.63 o 
  23   3  11      553.63      458.83    183.36 o 
  25   3  11      189.83      235.63    106.12 o 
  27   3  11      268.35        0.00     95.88 o 
  29   3  11      194.23       94.81    114.30 o 
 -30   4  11       12.46       67.47    102.36 o 
 -28   4  11        0.51        0.00     66.27 o 
 -26   4  11      135.89      117.33     90.02 o 
 -24   4  11       13.63        8.77     61.23 o 
 -22   4  11       12.97       38.46     49.92 o 
 -20   4  11        2.86        0.00     43.70 o 
 -18   4  11       53.57       85.11     50.15 o 
 -16   4  11      106.92      127.87     64.97 o 
 -14   4  11      251.47      146.14     66.96 o 
 -12   4  11      453.31      334.58     77.09 o 
 -10   4  11       16.66        7.09     49.76 o 
  -8   4  11      183.28      138.43     59.19 o 
  -6   4  11       47.32        0.79     51.20 o 
  -4   4  11      321.17      141.61     51.91 o 
  -2   4  11      623.58      611.00     73.31 o 
   0   4  11       72.96       79.09     48.65 o 
   2   4  11       15.83       67.51     64.71 o 
   4   4  11        5.99        0.00     47.97 o 
   6   4  11       46.42      117.09     51.49 o 
   8   4  11        4.34        0.00     56.52 o 
  10   4  11       31.24       28.37     53.32 o 
  12   4  11        7.17        0.00     64.99 o 
  14   4  11        2.56        0.00    100.55 o 
  16   4  11       32.67        0.00     72.73 o 
  18   4  11       90.01       99.05     84.22 o 
  20   4  11        0.55        0.00     82.18 o 
  22   4  11       30.71        0.00    113.55 o 
  24   4  11        0.50        0.00     90.31 o 
  26   4  11        8.35        0.00    208.51 o 
 -27   5  11      138.49       80.08     80.15 o 
 -25   5  11      152.24       41.59     69.36 o 
 -23   5  11      615.87      865.08    109.28 o 
 -21   5  11     1052.81     1037.17    112.88 o 
 -19   5  11      920.93      760.50     99.59 o 
 -17   5  11     1454.36     1453.21    125.45 o 
 -15   5  11     1288.20     1316.23    214.03 o 
 -13   5  11     1047.77      626.14     90.93 o 
 -11   5  11      984.97      829.48     70.69 o 
  -9   5  11     1812.87     1593.91    110.83 o 
  -7   5  11      990.34     1166.42     91.10 o 
  -5   5  11      711.14      737.90     78.75 o 
  -3   5  11      779.11      726.52     77.55 o 
  -1   5  11      367.91      266.50     59.77 o 
   1   5  11     1720.67     1431.99    101.72 o 
   3   5  11     2887.71     2814.20    112.75 o 
   5   5  11     1236.33     1219.71    103.39 o 
   7   5  11        8.93        0.00     60.13 o 
   9   5  11       15.07       35.86     65.68 o 
  11   5  11      313.89      433.15     93.65 o 
  13   5  11      698.68      398.44     94.68 o 
  15   5  11      456.76      516.70    108.92 o 
  17   5  11      796.57      825.21    127.50 o 
  19   5  11      551.20      631.10    119.47 o 
  21   5  11      121.82      119.65     93.87 o 
  23   5  11      134.35       30.75     90.63 o 
  25   5  11       36.37        0.00     91.42 o 
 -24   6  11      167.44      318.85     86.20 o 
 -22   6  11        5.98       19.03     75.54 o 
 -20   6  11      223.32      128.20     73.15 o 
 -18   6  11       60.09       20.71     77.84 o 
 -16   6  11      425.54      449.14     88.17 o 
 -14   6  11       32.86       19.84     53.64 o 
 -12   6  11       17.60       17.48     50.19 o 
 -10   6  11       36.03       62.69     52.22 o 
  -8   6  11        3.55        9.57     49.19 o 
  -6   6  11       29.12       47.50     50.73 o 
  -4   6  11       50.71       14.35     48.31 o 
  -2   6  11       65.97      135.83     55.94 o 
   0   6  11      458.55      417.67     93.93 o 
   2   6  11      337.20      387.30     90.57 o 
   4   6  11      214.27       54.69     73.25 o 
   6   6  11      561.97      526.03    103.53 o 
   8   6  11        3.49      143.92     76.24 o 
  10   6  11      114.62      121.88    114.38 o 
  12   6  11      375.33      417.43    101.54 o 
  14   6  11      178.93      315.48     97.67 o 
  16   6  11      298.02      309.24     99.05 o 
  18   6  11       13.47       20.91     84.20 o 
  20   6  11        4.83        0.00     82.53 o 
  22   6  11       56.24        0.00     84.87 o 
 -21   7  11      185.00       87.64    118.82 o 
 -19   7  11      616.17      817.29    118.51 o 
 -17   7  11     1510.20     1355.62    115.00 o 
 -15   7  11      499.24      233.94     71.25 o 
 -13   7  11      156.03      129.56     63.07 o 
 -11   7  11      289.64      282.89     82.67 o 
  -9   7  11      309.40       63.49     78.80 o 
  -7   7  11      592.03      377.86     96.57 o 
  -5   7  11     1243.06     1178.13    134.22 o 
  -3   7  11     1693.54     1637.38    176.18 o 
  -1   7  11     1397.67     1307.48    139.38 o 
   1   7  11      499.87      568.43    105.60 o 
   3   7  11      141.05      163.46     81.89 o 
   5   7  11       88.62       28.25    101.05 o 
   7   7  11      382.99      298.78    172.32 o 
   9   7  11      345.87      370.23     82.26 o 
  11   7  11        3.28      130.08     81.15 o 
  13   7  11      269.56      278.53     95.01 o 
  15   7  11      837.56      745.18    127.52 o 
  17   7  11      604.08      389.45    109.55 o 
 -14   8  11        5.57        0.00     83.22 o 
 -12   8  11       24.08        9.48     79.76 o 
 -10   8  11        0.30       28.28     79.05 o 
  -8   8  11       17.57        0.00     76.55 o 
  -6   8  11        2.93        0.00     72.72 o 
  -4   8  11        1.59       52.16     81.70 o 
  -2   8  11        3.15       61.71     78.45 o 
   0   8  11       65.65       42.45     77.86 o 
   2   8  11        3.63        0.00    100.88 o 
   4   8  11        3.99      118.08    112.73 o 
   6   8  11        0.32       40.46     84.32 o 
   8   8  11        8.06       40.68     81.06 o 
  10   8  11       92.29      218.95     91.75 o 
  12   8  11       44.26        3.02     85.32 o 
 -32   0  12      482.22      602.07    149.45 o 
 -30   0  12       30.03        0.00    103.35 o 
 -28   0  12     1034.31     1353.50    190.30 o 
 -26   0  12      210.80      210.00    105.66 o 
 -24   0  12      754.19      705.50    138.93 o 
 -22   0  12      573.72      519.47    120.81 o 
 -20   0  12      676.61      724.92    138.60 o 
 -18   0  12      278.79      359.12    107.97 o 
 -16   0  12       39.78      263.97     99.07 o 
 -14   0  12       12.45      240.99    135.27 o 
 -12   0  12       16.20      379.90    137.41 o 
 -10   0  12       78.62       56.13     64.84 o 
  -8   0  12     2457.60     2733.74    144.31 o 
  -6   0  12     5854.74     6071.78    321.63 o 
  -4   0  12     2626.79     2510.24    197.35 o 
  -2   0  12    11727.79    13345.98    588.21 o 
   0   0  12     1251.93     1514.76    174.20 o 
   2   0  12     3290.01     4825.66    289.02 o 
   4   0  12     2473.48     3050.02    225.34 o 
   6   0  12      736.35      535.32    136.63 o 
   8   0  12     2233.64     2405.01    225.32 o 
  10   0  12     3384.19     3246.97    243.86 o 
  12   0  12     2094.92     1966.40    217.39 o 
  14   0  12      690.21      921.80    167.57 o 
  16   0  12      305.34      689.94    156.03 o 
  18   0  12      758.53      898.43    175.14 o 
  20   0  12      586.18      901.34    172.83 o 
  22   0  12      255.47      225.15    131.33 o 
  24   0  12      468.11      768.64    171.17 o 
  26   0  12        6.38      166.21    125.07 o 
  28   0  12       10.10      436.10    154.69 o 
 -31   1  12       51.82       56.74    142.19 o 
 -29   1  12      303.13      433.38     91.10 o 
 -27   1  12       29.07      158.54     76.16 o 
 -25   1  12      102.97       51.57     61.39 o 
 -23   1  12       52.17       50.87     62.07 o 
 -21   1  12      659.95      662.57     96.04 o 
 -19   1  12      273.35      223.13     71.20 o 
 -17   1  12       71.14       99.10     46.64 o 
 -15   1  12      115.65      102.82     47.84 o 
 -13   1  12      583.61      652.37     70.24 o 
 -11   1  12      252.65      244.40     54.59 o 
  -9   1  12      668.22      622.79     72.94 o 
  -7   1  12     2151.50     2231.73    111.95 o 
  -5   1  12        3.21       17.44     64.78 o 
  -3   1  12      371.33      335.33     79.40 o 
  -1   1  12      192.32      348.56     81.43 o 
   1   1  12      284.99      268.07     78.21 o 
   3   1  12      817.82      958.65    108.19 o 
   5   1  12      140.80      240.12     77.20 o 
   7   1  12       68.88       53.20     67.03 o 
   9   1  12       26.01      104.28     74.36 o 
  11   1  12        9.83       18.76     70.43 o 
  13   1  12       24.29        0.00     69.87 o 
  15   1  12       10.88       94.70     76.08 o 
  17   1  12       15.08      117.87    113.55 o 
  19   1  12        3.19       10.83    118.16 o 
  21   1  12      112.13        0.00    116.35 o 
  23   1  12      297.25      288.38     99.97 o 
  25   1  12       34.09       51.55     82.73 o 
  27   1  12        0.34        0.00     78.90 o 
 -30   2  12      104.18      149.67     79.23 o 
 -28   2  12      396.52      713.47    103.51 o 
 -26   2  12     1011.32      933.95    112.09 o 
 -24   2  12     4158.70     3954.54    466.34 o 
 -22   2  12     4492.02     4400.45    276.38 o 
 -20   2  12     1121.81     1065.05    132.30 o 
 -18   2  12     1489.72     1791.78    151.11 o 
 -16   2  12     1448.01     1245.66     92.28 o 
 -14   2  12      437.09      282.89     58.07 o 
 -12   2  12       36.48        0.00     42.80 o 
 -10   2  12       61.72       92.81     47.41 o 
  -8   2  12      466.51      604.51    132.50 o 
  -6   2  12       28.97      327.44     58.22 o 
  -4   2  12      734.40     1980.49    369.34 o 
  -2   2  12     6610.20     7513.42    268.84 o 
   0   2  12     6596.60     6180.23    237.43 o 
   2   2  12     2164.32     1930.54    136.13 o 
   4   2  12      230.94      270.31     98.58 o 
   6   2  12      120.76        0.00     65.42 o 
   8   2  12      196.45       34.29     69.92 o 
  10   2  12        5.77      167.55    170.00 o 
  12   2  12       26.49      374.08     88.05 o 
  14   2  12      870.65      808.90    262.40 o 
  16   2  12      638.05      706.27    111.44 o 
  18   2  12      696.18     1466.33    139.97 o 
  20   2  12      337.44     1353.80    400.10 o 
  22   2  12      369.01      469.01    148.95 o 
  24   2  12      585.41      605.06    113.33 o 
  26   2  12      332.80      170.54     93.11 o 
  28   2  12      174.91      146.41    150.26 o 
 -29   3  12        0.61        0.00     67.20 o 
 -27   3  12       12.38       29.94     69.10 o 
 -25   3  12        4.41       33.41     70.93 o 
 -23   3  12       85.94       83.44     54.11 o 
 -21   3  12      248.10      216.25     75.80 o 
 -19   3  12       47.68       45.45     49.44 o 
 -17   3  12      522.97      376.64     63.16 o 
 -15   3  12      123.26      110.74     57.68 o 
 -13   3  12        7.99        0.00     43.69 o 
 -11   3  12      492.11      458.20     64.11 o 
  -9   3  12        1.01       44.27     56.08 o 
  -7   3  12     1551.63     1600.60    122.48 o 
  -5   3  12      965.10      821.24    117.38 o 
  -3   3  12      429.89      496.64     67.89 o 
  -1   3  12      398.90      448.61     65.42 o 
   1   3  12        2.46       55.04     61.32 o 
   3   3  12      208.30      574.56     88.57 o 
   5   3  12       45.46      143.59     76.36 o 
   7   3  12       61.44      100.39     68.05 o 
   9   3  12       32.72        0.00     61.67 o 
  11   3  12        8.89       26.61     68.47 o 
  13   3  12       16.74        0.00    117.50 o 
  15   3  12       88.52       47.61     78.17 o 
  17   3  12       20.58      140.70     84.90 o 
  19   3  12       27.47       11.53     79.36 o 
  21   3  12       81.17      110.63     81.23 o 
  23   3  12       56.80        0.00     68.51 o 
  25   3  12       13.50       18.78     86.26 o 
  27   3  12       38.60       25.02     81.13 o 
 -28   4  12      242.69      333.76    129.03 o 
 -26   4  12      452.61      425.62     88.74 o 
 -24   4  12      417.56      743.94    201.46 o 
 -22   4  12      499.54      692.27     79.92 o 
 -20   4  12      387.42      462.93     69.60 o 
 -18   4  12      497.20      432.58     92.18 o 
 -16   4  12     1408.11     1455.96    125.16 o 
 -14   4  12     2540.81     2213.03    119.04 o 
 -12   4  12     2743.46     2256.89    115.94 o 
 -10   4  12     2249.90     1876.99    409.76 o 
  -8   4  12     1480.29     1326.54    116.57 o 
  -6   4  12     1176.84     1218.70    113.57 o 
  -4   4  12     1964.83     1968.76    249.00 o 
  -2   4  12      627.18      730.28     94.97 o 
   0   4  12       10.18      344.24     59.64 o 
   2   4  12       62.80      367.46     61.55 o 
   4   4  12       46.63      463.76     86.29 o 
   6   4  12      837.90     1104.00    114.77 o 
   8   4  12      688.93     1200.33    202.14 o 
  10   4  12      376.00      848.72    126.73 o 
  12   4  12      184.22      357.35     74.47 o 
  14   4  12      459.59      349.81     91.89 o 
  16   4  12     1104.76      998.63    118.89 o 
  18   4  12     1358.78     1083.52    111.91 o 
  20   4  12      750.99      716.13    102.56 o 
  22   4  12      477.62      478.04    141.23 o 
  24   4  12      179.99        0.00     73.76 o 
 -25   5  12        0.62        0.00     68.30 o 
 -23   5  12       91.18       93.23     75.32 o 
 -21   5  12       26.63       42.68     67.83 o 
 -19   5  12        5.79        0.00     72.08 o 
 -17   5  12       57.13      112.37     68.06 o 
 -15   5  12       87.66       90.26     62.84 o 
 -13   5  12      356.32      416.60     74.90 o 
 -11   5  12      200.76      100.37     52.24 o 
  -9   5  12        2.49       28.52     56.48 o 
  -7   5  12      248.80       24.32     60.25 o 
  -5   5  12      118.18      110.09     84.92 o 
  -3   5  12        2.91       66.01     61.39 o 
  -1   5  12      580.39      707.35     96.40 o 
   1   5  12      222.70      122.25     66.97 o 
   3   5  12       45.14      118.34     57.83 o 
   5   5  12      172.98      230.10     56.24 o 
   7   5  12       16.70       95.23     58.68 o 
   9   5  12        0.09       95.21     61.97 o 
  11   5  12      129.13       73.79     64.56 o 
  13   5  12      450.31      504.57    107.62 o 
  15   5  12        1.36        0.00     80.37 o 
  17   5  12        5.67        0.00     79.32 o 
  19   5  12       56.50      105.69     94.15 o 
  21   5  12       25.14        0.00     88.65 o 
 -22   6  12      462.39      620.64    103.19 o 
 -20   6  12      187.38      114.92     75.27 o 
 -18   6  12      302.80      180.82    105.50 o 
 -16   6  12      269.96      179.06     76.10 o 
 -14   6  12      242.18      309.68     79.02 o 
 -12   6  12      149.37       88.07    127.87 o 
 -10   6  12      222.34      219.50     72.01 o 
  -8   6  12      149.04      460.26    127.71 o 
  -6   6  12      218.82      422.64     78.87 o 
  -4   6  12     1719.09     1665.11    129.85 o 
  -2   6  12     2707.72     3076.88    141.35 o 
   0   6  12     2058.41     2372.66    173.85 o 
   2   6  12     2078.75     2018.58    164.52 o 
   4   6  12     2141.57     1791.98    158.26 o 
   6   6  12      440.00      301.51     97.44 o 
   8   6  12      213.08      258.24     90.84 o 
  10   6  12      334.77      178.14    118.99 o 
  12   6  12      366.84      410.18    104.97 o 
  14   6  12       91.86       44.39     85.67 o 
  16   6  12      248.87      301.95    101.60 o 
  18   6  12      843.74      801.47    134.32 o 
 -17   7  12        3.90        2.27     68.56 o 
 -15   7  12       13.18       17.81    103.35 o 
 -13   7  12       32.37        0.00     66.17 o 
 -11   7  12       19.30       39.00     67.11 o 
  -9   7  12      118.91       59.90     97.76 o 
  -7   7  12       35.23      104.10     80.06 o 
  -5   7  12       63.30      106.31     82.88 o 
  -3   7  12       48.52      158.93    104.50 o 
  -1   7  12       16.98       32.75     73.92 o 
   1   7  12      128.89      190.41    127.54 o 
   3   7  12      198.50      287.35    169.84 o 
   5   7  12       49.87       28.64     82.11 o 
   7   7  12       77.97        0.00     75.38 o 
   9   7  12        0.04      118.60     82.18 o 
  11   7  12       71.86       24.46    131.00 o 
  13   7  12       38.60       87.13     89.54 o 
  -8   8  12      288.75      159.22     91.38 o 
  -6   8  12      285.14      251.23    102.97 o 
  -4   8  12      306.90      214.49     97.43 o 
  -2   8  12      348.39      282.04     98.16 o 
   0   8  12      231.70      307.98    100.43 o 
   2   8  12      328.76      277.09    102.97 o 
   4   8  12      182.49      198.62     96.31 o 
 -29   1  13     1162.95     1143.88    134.99 o 
 -27   1  13      399.50      406.96     95.93 o 
 -25   1  13      423.88      293.27     91.02 o 
 -23   1  13      677.42      798.63    107.95 o 
 -21   1  13     1272.47     1032.59    117.73 o 
 -19   1  13     2055.96     2433.62    162.55 o 
 -17   1  13      873.57     1298.04    126.37 o 
 -15   1  13      184.27      317.72     62.04 o 
 -13   1  13      531.02      465.41     76.68 o 
 -11   1  13      324.51      485.07     67.34 o 
  -9   1  13      387.21     1014.29     82.37 o 
  -7   1  13      502.53     1507.57     99.85 o 
  -5   1  13      534.33      748.93    141.39 o 
  -3   1  13     5556.54     5912.52    231.74 o 
  -1   1  13     2677.13     4009.67    210.36 o 
   1   1  13      973.03     1117.86    116.06 o 
   3   1  13     2982.27     2925.70    168.30 o 
   5   1  13     1921.98     2206.49    156.26 o 
   7   1  13      734.09      693.28    110.06 o 
   9   1  13       37.99      148.02    318.93 o 
  11   1  13      315.53      242.74     93.02 o 
  13   1  13     1247.17     1862.07    158.75 o 
  15   1  13      248.83      907.90    129.39 o 
  17   1  13      252.52      627.96    190.91 o 
  19   1  13      388.38      548.97    115.74 o 
  21   1  13       40.57      131.05     95.94 o 
  23   1  13       99.61      124.94     96.63 o 
  25   1  13      172.41      243.07    104.03 o 
 -28   2  13        5.77       94.39     80.43 o 
 -26   2  13       10.19        0.00     67.97 o 
 -24   2  13      233.79      148.49     96.44 o 
 -22   2  13        7.51        0.00     68.95 o 
 -20   2  13       15.44       58.98     68.84 o 
 -18   2  13       20.84       35.41     52.37 o 
 -16   2  13      323.08      221.79     59.18 o 
 -14   2  13      488.69      526.01     70.55 o 
 -12   2  13      978.93     1148.42    110.66 o 
 -10   2  13      125.63      313.20     61.50 o 
  -8   2  13      108.91      125.25     62.23 o 
  -6   2  13      179.24      219.74    121.13 o 
  -4   2  13       46.78      328.00     73.35 o 
  -2   2  13      389.75      411.78     85.22 o 
   0   2  13      876.91      623.94     96.24 o 
   2   2  13      114.93      289.73     83.20 o 
   4   2  13       24.12       30.14     70.49 o 
   6   2  13      363.24      446.33     93.17 o 
   8   2  13      843.80     1504.23    140.72 o 
  10   2  13       10.33      217.54     87.68 o 
  12   2  13       22.25      326.14    124.41 o 
  14   2  13        0.02        0.00     76.76 o 
  16   2  13        0.43       17.13     94.13 o 
  18   2  13       26.65      134.65     91.47 o 
  20   2  13        2.80       35.94    127.54 o 
  22   2  13       10.11       63.14     87.20 o 
  24   2  13       83.21      147.94     94.84 o 
 -27   3  13      235.41      373.37     92.74 o 
 -25   3  13      440.21      478.98     94.65 o 
 -23   3  13      663.10      835.69     89.11 o 
 -21   3  13     1288.33     1345.30    155.98 o 
 -19   3  13     1447.98     1869.70    115.46 o 
 -17   3  13      879.91     1156.44     95.68 o 
 -15   3  13      393.80      571.31    108.20 o 
 -13   3  13      426.66      606.44     75.86 o 
 -11   3  13      171.54      208.72     57.82 o 
  -9   3  13     1073.88     1137.25    115.53 o 
  -7   3  13     1523.67     1502.13    126.65 o 
  -5   3  13      455.26      597.72     93.69 o 
  -3   3  13       14.74       91.46     66.09 o 
  -1   3  13      134.27      101.30     55.28 o 
   1   3  13      983.10      888.29    108.45 o 
   3   3  13      374.58     1240.46    123.56 o 
   5   3  13      145.91      677.33    113.56 o 
   7   3  13      186.78      295.05    115.70 o 
   9   3  13      716.15      648.16    135.14 o 
  11   3  13      624.54      477.30    101.61 o 
  13   3  13      669.06      942.87    127.92 o 
  15   3  13      470.20     1033.95    180.39 o 
  17   3  13      490.22     1036.53    138.60 o 
  19   3  13      506.53      684.32    324.58 o 
  21   3  13      509.28      629.49    121.97 o 
  23   3  13      408.41      389.58    109.72 o 
 -26   4  13       26.99       16.48     74.06 o 
 -24   4  13       11.97        0.00     69.65 o 
 -22   4  13       37.64      161.83     62.15 o 
 -20   4  13        2.01        0.00     50.78 o 
 -18   4  13       23.93        0.00     52.99 o 
 -16   4  13       49.55       60.11     55.42 o 
 -14   4  13       35.63       38.50     52.37 o 
 -12   4  13       27.02       53.45     52.16 o 
 -10   4  13       79.54      242.93     61.47 o 
  -8   4  13       11.42        0.00     57.60 o 
  -6   4  13      104.01      110.65     66.64 o 
  -4   4  13       99.91       51.09     62.54 o 
  -2   4  13      372.75      485.44     89.69 o 
   0   4  13        9.73        2.11     60.94 o 
   2   4  13       87.26      167.35     62.44 o 
   4   4  13      114.94       75.73     75.70 o 
   6   4  13      251.91      305.29     88.44 o 
   8   4  13       86.06       39.60     72.27 o 
  10   4  13       43.75       30.52    150.42 o 
  12   4  13        7.45       28.76     93.97 o 
  14   4  13       36.27       27.30     79.23 o 
  16   4  13       25.29       27.43     80.95 o 
  18   4  13        7.87        0.00     82.13 o 
  20   4  13        1.07        0.00     83.54 o 
  22   4  13        7.18      129.38     95.85 o 
 -23   5  13      594.03      885.85    133.65 o 
 -21   5  13      997.63     1338.51    135.02 o 
 -19   5  13      243.00      227.49     82.65 o 
 -17   5  13       40.02      181.88     78.11 o 
 -15   5  13      293.07      450.29     93.32 o 
 -13   5  13      506.36      469.89     78.56 o 
 -11   5  13      993.00     1043.94    153.17 o 
  -9   5  13     1902.94     1582.04    133.19 o 
  -7   5  13      974.40     1130.80    116.40 o 
  -5   5  13      975.57      958.20    254.50 o 
  -3   5  13     1212.53     1778.52    177.47 o 
  -1   5  13     1049.05     1360.80    127.68 o 
   1   5  13      608.01      990.53    115.61 o 
   3   5  13      668.13      902.68    135.30 o 
   5   5  13      436.23      944.64     95.88 o 
   7   5  13       25.40      446.39     97.75 o 
   9   5  13      189.60      450.35     99.49 o 
  11   5  13      912.13     1255.36    140.59 o 
  13   5  13      692.03      420.41    102.08 o 
  15   5  13       96.34       79.52     89.49 o 
  17   5  13      254.41      636.26    121.92 o 
  19   5  13      219.97      636.93    175.11 o 
 -18   6  13       93.51      230.82    100.06 o 
 -16   6  13       13.80      186.32     81.29 o 
 -14   6  13      186.07      228.91     85.97 o 
 -12   6  13      211.26      496.72     94.24 o 
 -10   6  13      133.12       94.14     73.31 o 
  -8   6  13       50.94        0.00     62.54 o 
  -6   6  13        0.45        0.00     57.92 o 
  -4   6  13       29.60       64.18     67.26 o 
  -2   6  13        1.47       13.94     64.76 o 
   0   6  13        5.54       95.12    100.39 o 
   2   6  13        0.01        0.00     80.97 o 
   4   6  13        1.86        0.00     86.23 o 
   6   6  13        0.37      192.54    117.83 o 
   8   6  13       83.17        0.00    102.36 o 
  10   6  13      246.51      291.84     98.57 o 
  12   6  13      242.53      288.38    122.78 o 
  14   6  13      212.12      247.47     99.91 o 
 -11   7  13      206.27      364.94     89.27 o 
  -9   7  13      426.63      546.10    147.47 o 
  -7   7  13      715.92      843.75    169.54 o 
  -5   7  13      617.85      854.26    170.19 o 
  -3   7  13      448.31      466.44    133.98 o 
  -1   7  13      356.64      346.61    126.40 o 
   1   7  13      577.68      587.93    143.20 o 
   3   7  13      641.62      743.32    159.66 o 
   5   7  13      436.26      275.19    124.76 o 
   7   7  13      638.94      662.34    160.65 o 
 -26   0  14      300.04      307.77    131.01 o 
 -24   0  14     1664.03     1630.68    211.74 o 
 -22   0  14      968.96     1137.49    183.38 o 
 -20   0  14      539.85      676.15    148.13 o 
 -18   0  14      578.13      249.20    110.28 o 
 -16   0  14      553.40     1234.14    181.38 o 
 -14   0  14      230.46      557.27    129.03 o 
 -12   0  14       36.52        0.00     90.84 o 
 -10   0  14      109.13      197.68     96.11 o 
  -8   0  14      429.86      843.15    102.73 o 
  -6   0  14       11.89      491.73    120.13 o 
  -4   0  14      529.09      443.09    132.99 o 
  -2   0  14      311.14      169.52    115.54 o 
   0   0  14       59.15       79.32    107.96 o 
   2   0  14     2282.78     2414.42    233.54 o 
   4   0  14     1456.70     1486.11    201.20 o 
   6   0  14      923.52      716.42    164.62 o 
   8   0  14      338.20       71.43    124.10 o 
  10   0  14     1575.92     1520.39    215.03 o 
  12   0  14     2140.64     2332.85    256.90 o 
  14   0  14      383.95      504.62    156.03 o 
  16   0  14      256.51      312.04    149.77 o 
  18   0  14     1107.42     1208.32    212.36 o 
  20   0  14      422.49      482.90    164.59 o 
  22   0  14      100.78       12.51    130.34 o 
 -27   1  14      130.81      233.29     91.61 o 
 -25   1  14       82.10      146.78     80.00 o 
 -23   1  14        6.99       36.64     69.93 o 
 -21   1  14       64.54      185.56    107.79 o 
 -19   1  14      213.63      277.81     83.09 o 
 -17   1  14      239.69      204.81     77.11 o 
 -15   1  14      232.25      161.55     71.47 o 
 -13   1  14       78.20      136.86     68.21 o 
 -11   1  14       81.94      124.93     52.21 o 
  -9   1  14      118.56      165.15     79.69 o 
  -7   1  14       26.32       89.98     60.85 o 
  -5   1  14       29.52      100.50     57.42 o 
  -3   1  14      107.29      223.94     80.14 o 
  -1   1  14      255.68      242.28     84.49 o 
   1   1  14      302.55      317.41     90.67 o 
   3   1  14      266.64      243.38     88.40 o 
   5   1  14        2.98       25.57     87.22 o 
   7   1  14      160.85      158.65     90.93 o 
   9   1  14       62.58        4.68     83.60 o 
  11   1  14        6.39        0.00    123.92 o 
  13   1  14       52.21       65.98    103.02 o 
  15   1  14       12.45        0.00     77.95 o 
  17   1  14      209.56      302.00    106.90 o 
  19   1  14      133.70      158.93     99.30 o 
  21   1  14       17.18      110.05     99.37 o 
 -26   2  14     1190.02     1374.43    359.87 o 
 -24   2  14      383.23      387.11    109.78 o 
 -22   2  14       56.85      119.67     74.46 o 
 -20   2  14      431.22      647.71    106.12 o 
 -18   2  14      647.15      928.16    117.04 o 
 -16   2  14      896.81     1054.80     95.25 o 
 -14   2  14     4307.78     4040.18    187.94 o 
 -12   2  14     2015.24     2307.64    315.12 o 
 -10   2  14      413.37      532.19     72.44 o 
  -8   2  14     1111.40     1123.73    118.13 o 
  -6   2  14     1413.29     1799.00    145.38 o 
  -4   2  14      230.46      323.07     66.56 o 
  -2   2  14      144.12      158.55     77.90 o 
   0   2  14      980.55      959.50    115.22 o 
   2   2  14      607.14      828.15    111.15 o 
   4   2  14       25.93      192.41     82.27 o 
   6   2  14      691.00      770.05    116.96 o 
   8   2  14     1962.69     3001.92    201.39 o 
  10   2  14      665.87     1979.41    165.10 o 
  12   2  14      424.17      513.47    111.61 o 
  14   2  14      291.39      396.67    103.71 o 
  16   2  14      198.22      451.17    113.21 o 
  18   2  14      208.99      280.02    129.03 o 
  20   2  14        9.77       24.37     89.83 o 
  22   2  14       18.76       27.32     98.61 o 
 -23   3  14       20.54        0.00     71.18 o 
 -21   3  14        2.90        0.00     55.50 o 
 -19   3  14       18.87       83.88     59.36 o 
 -17   3  14       19.61       29.90     55.30 o 
 -15   3  14        4.65       45.34     55.16 o 
 -13   3  14       13.45      163.90     58.98 o 
 -11   3  14        0.04       49.79     53.24 o 
  -9   3  14      130.97      124.58     66.83 o 
  -7   3  14      136.96      266.10     98.09 o 
  -5   3  14       24.77      151.51     69.31 o 
  -3   3  14      107.57       73.28     68.82 o 
  -1   3  14       53.47       51.32     68.71 o 
   1   3  14      358.11      230.88     85.19 o 
   3   3  14      767.13      792.86    111.67 o 
   5   3  14        2.86       56.74     74.44 o 
   7   3  14      510.27      526.77    127.40 o 
   9   3  14      469.56      472.88    106.04 o 
  11   3  14        4.77        0.00     74.82 o 
  13   3  14       18.49        0.00    146.47 o 
  15   3  14       18.07       88.80     90.98 o 
  17   3  14       65.16       63.39     92.71 o 
  19   3  14       49.01       36.74    168.68 o 
 -22   4  14      257.34      210.81     82.58 o 
 -20   4  14      249.60      328.65     97.71 o 
 -18   4  14      253.87      502.14     89.26 o 
 -16   4  14      214.08      129.08     64.25 o 
 -14   4  14      121.11       69.36     54.40 o 
 -12   4  14       55.66       82.34     55.84 o 
 -10   4  14      508.05      472.04     94.19 o 
  -8   4  14     1561.05     1573.80    137.34 o 
  -6   4  14     2441.16     2429.67    186.27 o 
  -4   4  14     2483.52     2600.95    170.37 o 
  -2   4  14     1767.76     1916.89    219.16 o 
   0   4  14      984.49     1386.42    132.68 o 
   2   4  14      123.51      845.31    193.54 o 
   4   4  14      268.29      468.69     99.89 o 
   6   4  14      372.09      425.71    100.39 o 
   8   4  14      107.06      130.09    105.98 o 
  10   4  14        8.11        0.00     77.33 o 
  12   4  14       48.47       22.07     84.13 o 
  14   4  14      269.12      324.19    129.52 o 
  16   4  14      432.19      442.65    151.09 o 
  18   4  14      153.78      182.59    130.18 o 
 -19   5  14      111.05      254.50     87.64 o 
 -17   5  14      110.42      100.98    154.20 o 
 -15   5  14       62.65       53.50     71.89 o 
 -13   5  14       21.14      145.93     63.04 o 
 -11   5  14       21.89        7.77     54.28 o 
  -9   5  14       27.68       73.37     69.03 o 
  -7   5  14        0.14       54.75     69.58 o 
  -5   5  14        4.00       44.08     70.29 o 
  -3   5  14       90.30       84.25     80.48 o 
  -1   5  14       14.73        0.00     65.95 o 
   1   5  14        0.00      107.52     81.79 o 
   3   5  14      122.11       79.77     73.52 o 
   5   5  14       68.37       63.88     77.57 o 
   7   5  14       85.25      124.92     82.38 o 
   9   5  14      176.88      100.35     89.64 o 
  11   5  14       10.80        0.00     80.14 o 
  13   5  14       14.09       15.42     91.32 o 
 -12   6  14       48.14      271.03     85.47 o 
 -10   6  14      244.05      197.13     79.70 o 
  -8   6  14      417.63      369.54     87.08 o 
  -6   6  14      290.62      324.26     88.40 o 
  -4   6  14      208.17      201.94     81.80 o 
  -2   6  14      208.38      185.87     82.80 o 
   0   6  14       70.73        0.00     99.40 o 
   2   6  14       64.17      125.07    101.38 o 
   4   6  14      275.19      519.09    151.41 o 
   6   6  14      460.53      180.06    126.40 o 
   8   6  14      479.42      484.88    155.37 o 
 -23   1  15      189.82      110.68     79.89 o 
 -21   1  15      576.91      368.63     95.08 o 
 -19   1  15      656.99      490.36    100.41 o 
 -17   1  15      147.36      128.74     77.59 o 
 -15   1  15      365.06      318.55     86.74 o 
 -13   1  15      897.67      880.07    104.15 o 
 -11   1  15     1074.63     1045.59     95.35 o 
  -9   1  15     1344.26     1438.58    108.14 o 
  -7   1  15      425.51      332.59     75.93 o 
  -5   1  15      168.86      150.59     62.29 o 
  -3   1  15      305.69      290.40    103.52 o 
  -1   1  15       10.28       56.77     81.73 o 
   1   1  15      257.20        0.00     84.14 o 
   3   1  15       15.77        0.00     81.08 o 
   5   1  15      751.84      798.24    127.47 o 
   7   1  15     2069.40     2242.85    179.68 o 
   9   1  15      944.98     1141.41    142.89 o 
  11   1  15      907.51     1016.10    138.58 o 
  13   1  15     1333.68     1525.42    165.16 o 
  15   1  15      693.93      493.68    152.91 o 
  17   1  15      271.81      147.96    107.17 o 
  19   1  15       23.73        0.00     98.73 o 
 -22   2  15       83.66       53.95     84.42 o 
 -20   2  15        2.39      158.09     80.39 o 
 -18   2  15        0.61        0.00     68.85 o 
 -16   2  15      157.37      204.88     65.83 o 
 -14   2  15       20.87       60.25     55.15 o 
 -12   2  15        2.75        0.00     52.35 o 
 -10   2  15        8.73       82.04     55.71 o 
  -8   2  15      156.16      254.99     65.21 o 
  -6   2  15      207.44      196.82     78.96 o 
  -4   2  15      428.24      584.29    116.86 o 
  -2   2  15      225.23      234.42     69.13 o 
   0   2  15        1.28        0.00     98.90 o 
   2   2  15        5.06       29.75     80.99 o 
   4   2  15      279.71      207.80     91.15 o 
   6   2  15        4.74       24.50     83.53 o 
   8   2  15       58.68       24.20     87.37 o 
  10   2  15       40.01       22.96    100.22 o 
  12   2  15       25.86       92.79     98.58 o 
  14   2  15        3.26        0.00     88.22 o 
  16   2  15      291.19      127.12    102.52 o 
  18   2  15      112.73       10.76    143.18 o 
 -19   3  15      108.81       53.80     70.95 o 
 -17   3  15       46.09       56.31     59.11 o 
 -15   3  15      396.42      326.22     73.56 o 
 -13   3  15      805.92      616.80     85.61 o 
 -11   3  15     1093.44     1083.94     98.67 o 
  -9   3  15     1682.09     1558.92    279.66 o 
  -7   3  15     1476.65     1332.83    133.13 o 
  -5   3  15      754.49      656.53    104.13 o 
  -3   3  15      283.90      299.90     84.86 o 
  -1   3  15      531.14      699.22    211.67 o 
   1   3  15      326.89      356.82    131.67 o 
   3   3  15       63.19       69.40    118.82 o 
   5   3  15       27.53       63.29     85.41 o 
   7   3  15       22.67       42.92    139.06 o 
   9   3  15       82.76       77.47     90.28 o 
  11   3  15      177.92      301.60    103.71 o 
  13   3  15      146.89      115.77     95.98 o 
  15   3  15       27.70        0.00     92.16 o 
 -16   4  15        6.86        0.00     66.83 o 
 -14   4  15       23.13      197.30     65.25 o 
 -12   4  15        5.04        0.00     54.09 o 
 -10   4  15       25.48        0.00     53.29 o 
  -8   4  15        0.08        0.00     68.40 o 
  -6   4  15       15.31       86.77     74.33 o 
  -4   4  15       68.07        9.37     70.94 o 
  -2   4  15       40.97       28.98     71.37 o 
   0   4  15        2.98       62.90     78.83 o 
   2   4  15      193.47      264.60    144.66 o 
   4   4  15      172.21      235.34    124.09 o 
   6   4  15       51.88       80.66     85.54 o 
   8   4  15        1.53        0.00     80.03 o 
  10   4  15        0.80        0.00     83.31 o 
  12   4  15       26.28        5.26     90.58 o 
 -13   5  15      487.78      522.45     82.26 o 
 -11   5  15      895.99      896.09    145.51 o 
  -9   5  15      176.64      183.80     70.02 o 
  -7   5  15       98.12      152.80     92.16 o 
  -5   5  15      620.91      542.57    104.42 o 
  -3   5  15      974.18      947.84    124.90 o 
  -1   5  15      927.53      604.78    312.43 o 
   1   5  15      412.32      472.53    100.22 o 
   3   5  15      263.40      237.74     94.87 o 
   5   5  15      186.23      264.84     99.66 o 
   7   5  15      255.15      276.49    135.61 o 
 -18   0  16       18.17      177.40    119.81 o 
 -16   0  16      335.67      250.50    121.79 o 
 -14   0  16     1052.99     1243.20    193.92 o 
 -12   0  16      938.97     1025.54    175.48 o 
 -10   0  16     1229.26     1319.00    195.91 o 
  -8   0  16     1029.66      790.17    160.34 o 
  -6   0  16      488.47      331.19     87.44 o 
  -4   0  16      398.74      344.32    139.57 o 
  -2   0  16      177.75      352.52    140.88 o 
   0   0  16       45.05        0.00    119.48 o 
   2   0  16        3.80       65.17    125.40 o 
   4   0  16       12.70       51.67    137.58 o 
   6   0  16      179.36        0.00    132.98 o 
   8   0  16      102.81       52.33    143.18 o 
  10   0  16      292.15      300.85    166.89 o 
  12   0  16      916.54      653.18    194.90 o 
  14   0  16      709.81      484.91    186.33 o 
 -17   1  16      114.10      175.32     91.17 o 
 -15   1  16      192.53      224.17     87.20 o 
 -13   1  16       11.24        0.00     65.86 o 
 -11   1  16       89.57      193.18     62.68 o 
  -9   1  16       20.52       71.32     58.24 o 
  -7   1  16      314.14      172.00     64.54 o 
  -5   1  16      104.37      105.91     73.89 o 
  -3   1  16       38.35      113.42     86.97 o 
  -1   1  16        8.74        0.00     82.13 o 
   1   1  16       19.68       61.67     94.02 o 
   3   1  16      103.94       85.81    107.79 o 
   5   1  16       46.91       37.14     92.62 o 
   7   1  16        0.04      125.59    100.62 o 
   9   1  16       40.88       29.69    120.30 o 
  11   1  16      143.42      103.20    106.01 o 
  13   1  16        4.28        0.00    174.44 o 
 -16   2  16      625.17      549.37    105.17 o 
 -14   2  16      248.48      261.73     71.31 o 
 -12   2  16      164.53      249.32     68.59 o 
 -10   2  16      680.45      606.47     83.22 o 
  -8   2  16      893.66      811.74    118.93 o 
  -6   2  16     1416.44     1421.17    138.52 o 
  -4   2  16     1497.08     1461.56    143.14 o 
  -2   2  16      377.29      308.25     92.46 o 
   0   2  16      130.86      223.02     94.10 o 
   2   2  16      133.69      130.85     96.94 o 
   4   2  16      168.65       52.23     93.75 o 
   6   2  16      181.62       27.81    104.01 o 
   8   2  16      320.07      397.42    114.71 o 
  10   2  16      734.13      792.38    140.21 o 
  12   2  16      568.46      383.55    172.82 o 
 -13   3  16        5.39       22.54     60.43 o 
 -11   3  16        0.06        0.00     54.52 o 
  -9   3  16        0.00        0.00     55.41 o 
  -7   3  16       59.00      128.09     77.37 o 
  -5   3  16      150.31      136.23     83.48 o 
  -3   3  16        3.37       22.81     78.16 o 
  -1   3  16        7.16       76.94     81.37 o 
   1   3  16        6.85        0.00     72.82 o 
   3   3  16        8.98        0.00    106.97 o 
   5   3  16      134.71       48.58    129.03 o 
   7   3  16       42.60        0.00     88.43 o 
   9   3  16       25.52       16.36     94.75 o 
  -8   4  16      271.81      141.44     84.30 o 
  -6   4  16      310.38      321.99     91.22 o 
  -4   4  16       87.84        0.00    123.26 o 
  -2   4  16      113.76      123.37     87.22 o 
   0   4  16      338.50      291.60    109.78 o 
   2   4  16      577.03      827.04    127.20 o 
   4   4  16      697.18      716.93    130.36 o 
  -9   1  17      630.90      498.92     81.98 o 
  -7   1  17      226.68      183.45     68.24 o 
  -5   1  17      651.63      511.03    128.22 o 
  -3   1  17      222.70      222.45     91.52 o 
  -1   1  17      215.14      102.25    174.78 o 
   1   1  17      156.23      204.86    104.48 o 
   3   1  17        2.83      179.18    103.31 o 
   5   1  17       39.85        0.00     97.54 o 
  -6   2  17       61.50      137.63     85.85 o 
  -4   2  17        2.82       13.85     75.87 o 
  -2   2  17        2.52        0.00     76.42 o 
   0   2  17        0.00        9.17     81.13 o 
   2   2  17       86.56       87.29     94.91 o 
                                                 
